# Supplementary material for: Antisense oligonucleotide modulation of non-productive alternative splicing upregulates gene expression
Source: Nat Commun. 2020 Jul 9;11:3501. doi: 10.1038/s41467-020-17093-9 (PMC7347940; doi:10.1038/s41467-020-17093-9)
Supplement: Supplementary file 4 — Supplementary Data 1 [file 41467_2020_17093_MOESM4_ESM.xlsx]

## Sheet: tissues
Supplementary Data 1. RNA-seq data table and QC metrics.
Sample IDs	Tissues	Total reads	GC contents % (R1)	GC contents % 2 (R2)	Duplicate reads % (R1)	Duplicate reads % (R2)	Adapters	Overrepresentated sequences % (R1)	Overrepresentated sequences % (R2)	Mapped reads	Mapping %	Skewness	Insert size	Excluded in analysis
ERR315383	kidney	18261280	0.48	0.48	0.477	0.433	no	0.336986	0	13368347	0.7321	-3.56311	192
ERR315443	kidney	24572266	0.48	0.48	0.348	0.396	no	0	0	18932932	0.7705	-4.07074	184
ERR315468	kidney	12164943	0.48	0.48	0.37	0.331	no	0.254346	0	8997570	0.7396	-3.83002	195
ERR315494	kidney	16450970	0.49	0.49	0.264	0.315	no	0.101337	0	12989012	0.7896	-3.73893	200
SRR5591599	eye	228356374	0.49	0.49	0.752	0.753	no	0.684402	0.241225	196038144	0.8585	-4.03441	191
SRR5591600	eye	99278204	0.5	0.51	0.728	0.709	no	0.705177	0.220108	83499055	0.8411	-4.43612	192
SRR5591601	eye	93102166	0.5	0.5	0.645	0.63	no	0.536776	0.355204	76071997	0.8171	-4.04729	168
SRR5591602	eye	104389714	0.5	0.51	0.731	0.712	no	0.783311	0.311079	80457613	0.7707	-4.005	169
SRR5591603	eye	116274614	0.49	0.5	0.722	0.706	no	0.652793	0.264942	94734172	0.8147	-4.42403	182
SRR5591604	eye	84612673	0.5	0.51	0.699	0.686	no	0.951365	0.400351	66207135	0.7825	-3.95471	175
SRR5591605	eye	102123003	0.5	0.5	0.715	0.702	no	0.649683	0.254616	77872718	0.7625	-4.4579	175
SRR5591606	eye	108649007	0.49	0.5	0.711	0.697	no	0.826973	0.324176	91001190	0.8376	-3.93626	178
SRR5591607	eye	101820297	0.5	0.51	0.762	0.746	no	0.674405	0.260363	76991558	0.7562	-4.472	172
SRR5591608	eye	96166369	0.49	0.5	0.677	0.665	no	0.814272	0.320254	78951555	0.821	-3.97116	170
SRR5591609	eye	105321973	0.5	0.5	0.698	0.688	no	0.833179	0.251765	85503429	0.8118	-4.39286	171
SRR5591610	eye	154858546	0.49	0.5	0.753	0.755	no	0.749476	0.278476	130636538	0.8436	-3.99307	185
SRR5591611	eye	99056286	0.5	0.5	0.657	0.651	no	0.637339	0.210676	80107416	0.8087	-4.31	165
SRR5591612	eye	95121437	0.49	0.5	0.701	0.684	no	0.731866	0.282994	79236403	0.833	-4.02204	177
SRR5591613	eye	124218869	0.5	0.51	0.707	0.697	no	0.617018	0.244329	93529602	0.7529	-4.2989	169
SRR5591614	eye	186047795	0.49	0.49	0.77	0.769	no	0.43374	0.213442	152672664	0.8206	-3.83741	160
SRR5591615	eye	114598704	0.48	0.48	0.778	0.785	no	0.47834	0.264969	97923253	0.8545	-4.31856	164
SRR5591616	eye	75483625	0.5	0.51	0.689	0.682	no	0.446774	0.175663	55514496	0.7355	-3.97808	156
SRR5591617	eye	114959924	0.51	0.51	0.751	0.747	no	0.398529	0.178549	83964207	0.7304	-4.32321	159
SRR5591618	eye	136540007	0.49	0.49	0.714	0.711	no	0.440259	0.184049	106568724	0.7805	-3.99973	167
SRR5591619	eye	118941425	0.49	0.5	0.678	0.672	no	0.360379	0.134296	93315666	0.7846	-4.3136	162
SRR5591620	eye	112212345	0.5	0.51	0.698	0.685	no	0.461373	0.232008	83994075	0.7485	-3.88304	156
SRR5591621	eye	123884462	0.51	0.51	0.735	0.729	no	0.44511	0.225425	95919486	0.7743	-4.26424	161
SRR5591622	eye	100584736	0.5	0.5	0.713	0.71	no	0.441676	0.205014	78415955	0.7796	-3.85563	162
SRR5591623	eye	93858589	0.5	0.51	0.698	0.694	no	0.395595	0.170605	71058180	0.7571	-4.20127	159
SRR5591624	eye	111096635	0.49	0.49	0.682	0.675	no	0.386055	0.153232	86737486	0.7807	-3.85249	164
SRR5591625	eye	116035083	0.49	0.49	0.718	0.701	no	0.358506	0.123923	88136302	0.7596	-4.28151	162
SRR5591626	eye	105703058	0.48	0.49	0.755	0.743	no	0.39676	0.198185	83111583	0.7863	-3.96564	153
SRR5591627	eye	106537923	0.48	0.48	0.692	0.678	no	0.327958	0.192319	85172349	0.7995	-3.9938	152
SRR5591628	eye	142614267	0.49	0.49	0.662	0.648	no	0.446332	0.177403	110736155	0.7765	-3.7801	155
SRR5591629	eye	108432610	0.49	0.5	0.733	0.724	no	0.399262	0.273711	83515609	0.7702	-3.99276	152
SRR8378431	liver	48893921	0.42	0.42	0.222	0.217	no	0.143983	0.23568	36818359	0.753	-2.56947	175
SRR8378432	liver	66805503	0.42	0.42	0.24	0.246	no	0.135152	0.15899	50346492	0.7536	-2.50169	176
SRR8378433	liver	58510774	0.42	0.42	0.298	0.289	no	0.145787	0.2435	44484288	0.7603	-2.58513	187
SRR8378434	liver	71466256	0.42	0.42	0.319	0.31	no	0.165277	0.241431	54413587	0.7614	-2.50514	189
SRR8378435	liver	63886782	0.42	0.42	0.307	0.297	no	0.141436	0.220335	49281211	0.7714	-2.37782	180
SRR8378436	liver	76557963	0.42	0.42	0.343	0.327	no	0.146477	0.236231	58339884	0.762	-2.30711	178
SRR8378451	liver	61785434	0.42	0.42	0.271	0.251	no	0.272796	0.248345	46560123	0.7536	-2.17626	180
SRR8378452	liver	72669488	0.42	0.42	0.312	0.29	no	0.282835	0.2738	55131691	0.7587	-2.27876	182
SRR8378467	liver	76361481	0.42	0.42	0.301	0.284	no	0.255575	0.255959	57601636	0.7543	-2.12108	179
SRR8378468	liver	67342203	0.42	0.42	0.304	0.288	no	0.352302	0.350822	50462414	0.7493	-2.18971	176
SRR8378469	liver	59599761	0.42	0.42	0.311	0.285	no	0.237271	0.232815	45336774	0.7607	-2.26497	175
SRR8378470	liver	74218983	0.42	0.42	0.282	0.261	no	0.20751	0.195524	56887680	0.7665	-2.418	179
SRR8378471	liver	70288199	0.42	0.42	0.254	0.238	no	0.172037	0.178186	51976916	0.7395	-2.02894	174
SRR8378472	liver	72443067	0.42	0.42	0.253	0.237	no	0.198717	0.201674	55073248	0.7602	-2.18271	184
SRR8378473	liver	75508364	0.42	0.42	0.509	0.478	no	0.411206	0.422549	57346611	0.7595	-2.14855	181
SRR8378474	liver	66502697	0.42	0.42	0.471	0.444	no	0.457433	0.45515	49956145	0.7512	-2.22323	178
SRR8378475	liver	64587445	0.42	0.42	0.273	0.259	no	0.267721	0.278585	48605037	0.7525	-2.23305	186
SRR8378476	liver	73039252	0.42	0.42	0.288	0.271	no	0.259838	0.258959	54620512	0.7478	-2.20214	188
SRR8378489	liver	59806069	0.42	0.42	0.267	0.261	no	0.159783	0.288666	45757375	0.7651	-2.58869	185
SRR8378490	liver	65077051	0.42	0.42	0.306	0.298	no	0.126422	0.287299	49508743	0.7608	-2.39283	184
SRR8378535	liver	62105736	0.42	0.42	0.482	0.47	no	0.271218	0.288017	48328675	0.7782	-2.19717	180
SRR8378536	liver	59574284	0.42	0.42	0.471	0.458	no	0.219157	0.243278	46525535	0.781	-2.57108	177
SRR8378543	liver	61983250	0.42	0.42	0.491	0.476	no	0.286702	0.294112	48413140	0.7811	-2.10903	179
SRR8378544	liver	59801575	0.42	0.42	0.487	0.472	no	0.279583	0.302403	46477879	0.7772	-2.30542	176
SRR8378579	liver	51383714	0.42	0.42	0.465	0.451	no	0.304635	0.303283	39835025	0.7752	-2.10736	179
SRR8378580	liver	56296880	0.42	0.42	0.459	0.444	no	0.267327	0.240498	43714805	0.7765	-2.14843	177
SRR8378581	liver	61143152	0.42	0.42	0.612	0.594	no	0.201678	0.209376	47112786	0.7705	-1.80433	163
SRR8378582	liver	58319869	0.41	0.42	0.459	0.445	no	0.304325	0.309731	44594637	0.7647	-1.55953	168
SRR8378583	liver	55211149	0.42	0.42	0.478	0.462	no	0.321908	0.351358	43192941	0.7823	-2.10157	175
SRR8378584	liver	73646737	0.42	0.42	0.512	0.495	no	0.302785	0.314842	57179197	0.7764	-1.94321	176
SRR8378585	liver	50473682	0.42	0.42	0.254	0.243	no	0.154409	0.231624	38578266	0.7643	-2.10779	178
SRR8378586	liver	58809211	0.42	0.42	0.305	0.294	no	0.162082	0.232744	45651181	0.7763	-2.18994	175
SRR8378587	liver	51636376	0.42	0.42	0.334	0.324	no	0.135556	0.28733	39287519	0.7608	-2.5542	178
SRR8378588	liver	63625052	0.41	0.42	0.289	0.278	no	0.130939	0.224584	48708913	0.7656	-2.45855	181
SRR8378589	liver	62419895	0.41	0.42	0.193	0.2	no	0	0.13158	46819563	0.7501	-2.45191	178
SRR8378590	liver	69818894	0.42	0.42	0.234	0.24	no	0	0.13858	53124833	0.7609	-2.45703	174
SRR921934	CNS	86311255	0.5	0.51	0.717	0.677	no	0	0	77432524	0.8971	-4.42943	302
SRR921935	CNS	75048458	0.5	0.51	0.659	0.385	no	0	0	65716127	0.8756	-4.47326	299	yes
SRR921936	CNS	83965789	0.49	0.5	0.733	0.7	no	0.136071	0	74403642	0.8861	-4.45332	294
SRR921937	CNS	75941469	0.49	0.5	0.678	0.428	no	0.132231	0	65711607	0.8653	-4.48052	292	yes
SRR921938	CNS	84195059	0.49	0.5	0.725	0.69	no	0.124303	0	74530535	0.8852	-4.31007	292
SRR921939	CNS	79058402	0.49	0.5	0.672	0.4	no	0.122009	0	68222366	0.8629	-4.28811	289	yes
SRR921940	CNS	85772574	0.49	0.5	0.724	0.691	no	0.184507	0	74181305	0.8649	-4.48644	291
SRR921941	CNS	79246819	0.49	0.49	0.672	0.406	no	0.158372	0	66848202	0.8435	-4.5099	288	yes
SRR921942	CNS	85140099	0.49	0.5	0.719	0.687	no	0.110315	0	75872917	0.8912	-4.40688	298
SRR921943	CNS	75849176	0.49	0.5	0.662	0.395	no	0.107457	0	65793929	0.8674	-4.41059	296	yes
SRR921944	CNS	84847505	0.49	0.5	0.719	0.686	no	0	0	76214753	0.8983	-4.48747	307
SRR921945	CNS	81915926	0.49	0.5	0.669	0.377	no	0	0	71510157	0.873	-4.51635	305	yes
