# Supplementary material for: Antisense oligonucleotide modulation of non-productive alternative splicing upregulates gene expression
Source: Nat Commun. 2020 Jul 9;11:3501. doi: 10.1038/s41467-020-17093-9 (PMC7347940; doi:10.1038/s41467-020-17093-9)
Supplement: Supplementary file 5 — Supplementary Data 2 [file 41467_2020_17093_MOESM5_ESM.xlsx]

## Sheet: NMD events
Supplementary Data 2. NMD events from RNA-seq analysis.
Gene	Coordinates	AS type	Orphanet
A1BG-AS1	chr19:58353321-58353474:+	EI_NMD
A1BG-AS1	chr19:58353379-58353474:+	EI_NMD
A1BG-AS1	chr19:58353475-58353713:+	A5_NMD
A2MP1	chr12:9232581-9233385:-	A5_NMD
AACSP1	chr5:178768470-178768664:-	EI_NMD
AACSP1	chr5:178768470-178768667:-	EI_NMD
AADACP1	chr3:151773430-151773652:+	ES_NMD
AADACP1	chr3:151775695-151775764:+	EI_NMD
AADACP1	chr3:151776804-151776975:+	ES_NMD
AAMDC	chr11:77884780-77884916:+	EI_NMD
AARSD1	chr17:42951800-42951894:-	EI_NMD
AARSD1	chr17:42953724-42953778:-	ES_NMD
AARSD1	chr17:42956505-42957137:-	A3_NMD
AARSD1	chr17:42962175-42962272:-	EI_NMD
AARSD1	chr17:42962175-42962295:-	EI_NMD
AARSD1	chr17:42979686-42980045:-	A3_NMD
AASDHPPT	chr11:106090557-106090678:+	ES_NMD
AASS	chr7:122079149-122079327:-	EI_NMD	Hyperlysinemia|Saccharopinuria
AASS	chr7:122079691-122081499:-	A3_NMD	Hyperlysinemia|Saccharopinuria
AASS	chr7:122081500-122081595:-	ES_NMD	Hyperlysinemia|Saccharopinuria
AASS	chr7:122082788-122082891:-	EI_NMD	Hyperlysinemia|Saccharopinuria
AASS	chr7:122098577-122098748:-	A5_NMD	Hyperlysinemia|Saccharopinuria
AASS	chr7:122098749-122098866:-	EI_NMD	Hyperlysinemia|Saccharopinuria
AATBC	chr21:43806589-43808800:-	A5_NMD
AATBC	chr21:43806964-43807239:-	ES_NMD
AATK	chr17:81120401-81120826:-	AI_NMD
ABCA10	chr17:69153401-69153829:-	AI_NMD
ABCA10	chr17:69153471-69153546:-	ES_NMD
ABCA10	chr17:69178920-69179008:-	EI_NMD
ABCA10	chr17:69196246-69196483:-	EI_NMD
ABCA10	chr17:69196286-69196483:-	EI_NMD
ABCA10	chr17:69201500-69201668:-	ES_NMD
ABCA10	chr17:69221792-69221895:-	ES_NMD
ABCA10	chr17:69251747-69251866:-	ES_NMD
ABCA10	chr17:69271290-69273942:-	A5_NMD
ABCA10	chr17:69285388-69285420:-	EI_NMD
ABCA11P	chr4:426974-472574:-	A3_NMD
ABCA11P	chr4:437446-437511:-	EI_NMD
ABCA13	chr7:48234228-48239240:+	A5_NMD
ABCA17P	chr16:2375343-2375455:+	ES_NMD
ABCA17P	chr16:2425087-2425558:+	A5_NMD
ABCA2	chr9:137016698-137016919:-	A3_NMD
ABCA5	chr17:69153401-69153829:-	AI_NMD	Gingival fibromatosis-hypertrichosis syndrome
ABCA5	chr17:69153471-69153546:-	ES_NMD	Gingival fibromatosis-hypertrichosis syndrome
ABCA5	chr17:69178920-69179008:-	EI_NMD	Gingival fibromatosis-hypertrichosis syndrome
ABCA5	chr17:69196246-69196483:-	EI_NMD	Gingival fibromatosis-hypertrichosis syndrome
ABCA5	chr17:69196286-69196483:-	EI_NMD	Gingival fibromatosis-hypertrichosis syndrome
ABCA5	chr17:69201500-69201668:-	ES_NMD	Gingival fibromatosis-hypertrichosis syndrome
ABCA5	chr17:69221792-69221895:-	ES_NMD	Gingival fibromatosis-hypertrichosis syndrome
ABCA5	chr17:69251747-69251866:-	ES_NMD	Gingival fibromatosis-hypertrichosis syndrome
ABCA5	chr17:69271290-69273942:-	A5_NMD	Gingival fibromatosis-hypertrichosis syndrome
ABCA5	chr17:69285388-69285420:-	EI_NMD	Gingival fibromatosis-hypertrichosis syndrome
ABCA7	chr19:1054570-1054694:+	ES_NMD	Early-onset autosomal dominant Alzheimer disease
ABCA7	chr19:1057969-1058059:+	ES_NMD	Early-onset autosomal dominant Alzheimer disease
ABCB11	chr2:168970357-168971846:-	A3_NMD	Benign recurrent intrahepatic cholestasis type 2|Progressive familial intrahepatic cholestasis type 2|Intrahepatic cholestasis of pregnancy
ABCB4	chr7:87448634-87448706:-	EI_NMD	Progressive familial intrahepatic cholestasis type 3|Low phospholipid-associated cholelithiasis|Intrahepatic cholestasis of pregnancy
ABCB4	chr7:87451811-87452943:-	A3_NMD	Progressive familial intrahepatic cholestasis type 3|Low phospholipid-associated cholelithiasis|Intrahepatic cholestasis of pregnancy
ABCB6	chr2:219210850-219210933:-	A3_NMD	Coloboma of choroid and retina|Dyschromatosis universalis hereditaria|Coloboma of eyelid|Familial pseudohyperkalemia|Coloboma of macula|Coloboma of iris|Coloboma of eye lens|Coloboma of optic disc|Colobomatous microphthalmia
ABCB6	chr2:219215997-219216180:-	ES_NMD	Coloboma of choroid and retina|Dyschromatosis universalis hereditaria|Coloboma of eyelid|Familial pseudohyperkalemia|Coloboma of macula|Coloboma of iris|Coloboma of eye lens|Coloboma of optic disc|Colobomatous microphthalmia
ABCB6	chr2:219216466-219217669:-	A3_NMD	Coloboma of choroid and retina|Dyschromatosis universalis hereditaria|Coloboma of eyelid|Familial pseudohyperkalemia|Coloboma of macula|Coloboma of iris|Coloboma of eye lens|Coloboma of optic disc|Colobomatous microphthalmia
ABCB6	chr2:219216652-219216832:-	ES_NMD	Coloboma of choroid and retina|Dyschromatosis universalis hereditaria|Coloboma of eyelid|Familial pseudohyperkalemia|Coloboma of macula|Coloboma of iris|Coloboma of eye lens|Coloboma of optic disc|Colobomatous microphthalmia
ABCB6	chr2:219223765-219223927:-	A5_NMD	Coloboma of choroid and retina|Dyschromatosis universalis hereditaria|Coloboma of eyelid|Familial pseudohyperkalemia|Coloboma of macula|Coloboma of iris|Coloboma of eye lens|Coloboma of optic disc|Colobomatous microphthalmia
ABCB8	chr7:151028611-151028779:+	A3_NMD
ABCB8	chr7:151028780-151028852:+	EI_NMD
ABCB8	chr7:151028780-151028911:+	EI_NMD
ABCB8	chr7:151028853-151033604:+	A5_NMD
ABCB8	chr7:151032844-151033061:+	EI_NMD
ABCB8	chr7:151033605-151033917:+	ES_NMD
ABCB8	chr7:151034273-151034428:+	ES_NMD
ABCB8	chr7:151040645-151040827:+	A5_NMD
ABCB9	chr12:122949905-122950450:-	A3_NMD
ABCC10	chr6:43445125-43445314:+	ES_NMD
ABCC12	chr16:48086741-48086819:-	ES_NMD
ABCC12	chr16:48086820-48087939:-	A5_NMD
ABCC3	chr17:50658497-50659181:+	A3_NMD
ABCC3	chr17:50660923-50661114:+	ES_NMD
ABCC4	chr13:95161765-95161792:-	EI_NMD
ABCC4	chr13:95266099-95266264:-	EI_NMD
ABCC4	chr13:95266112-95266264:-	EI_NMD
ABCC5	chr3:183985304-183985455:-	EI_NMD
ABCC5	chr3:183985456-183987769:-	A3_NMD
ABCC6	chr16:16220273-16220388:-	EI_NMD	Pseudoxanthoma elasticum|Generalized arterial calcification of infancy
ABCC6P1	chr16:18571312-18572876:+	A5_NMD
ABCC6P1	chr16:18574320-18574435:+	ES_NMD
ABCC8	chr11:17395090-17395275:-	ES_NMD	Permanent neonatal diabetes mellitus|MODY|Autosomal dominant hyperinsulinism due to SUR1 deficiency|Transient neonatal diabetes mellitus|DEND syndrome|Autosomal recessive hyperinsulinism due to SUR1 deficiency|Diazoxide-resistant focal hyperinsulinism due to SUR1 deficiency
ABCC8	chr11:17395172-17395275:-	ES_NMD	Permanent neonatal diabetes mellitus|MODY|Autosomal dominant hyperinsulinism due to SUR1 deficiency|Transient neonatal diabetes mellitus|DEND syndrome|Autosomal recessive hyperinsulinism due to SUR1 deficiency|Diazoxide-resistant focal hyperinsulinism due to SUR1 deficiency
ABCC8	chr11:17395172-17395470:-	ES_NMD	Permanent neonatal diabetes mellitus|MODY|Autosomal dominant hyperinsulinism due to SUR1 deficiency|Transient neonatal diabetes mellitus|DEND syndrome|Autosomal recessive hyperinsulinism due to SUR1 deficiency|Diazoxide-resistant focal hyperinsulinism due to SUR1 deficiency
ABCC8	chr11:17395639-17395851:-	A3_NMD	Permanent neonatal diabetes mellitus|MODY|Autosomal dominant hyperinsulinism due to SUR1 deficiency|Transient neonatal diabetes mellitus|DEND syndrome|Autosomal recessive hyperinsulinism due to SUR1 deficiency|Diazoxide-resistant focal hyperinsulinism due to SUR1 deficiency
ABCC8	chr11:17397314-17398338:-	A3_NMD	Permanent neonatal diabetes mellitus|MODY|Autosomal dominant hyperinsulinism due to SUR1 deficiency|Transient neonatal diabetes mellitus|DEND syndrome|Autosomal recessive hyperinsulinism due to SUR1 deficiency|Diazoxide-resistant focal hyperinsulinism due to SUR1 deficiency
ABCC8	chr11:17397684-17397797:-	ES_NMD	Permanent neonatal diabetes mellitus|MODY|Autosomal dominant hyperinsulinism due to SUR1 deficiency|Transient neonatal diabetes mellitus|DEND syndrome|Autosomal recessive hyperinsulinism due to SUR1 deficiency|Diazoxide-resistant focal hyperinsulinism due to SUR1 deficiency
ABCC8	chr11:17407176-17407353:-	A3_NMD	Permanent neonatal diabetes mellitus|MODY|Autosomal dominant hyperinsulinism due to SUR1 deficiency|Transient neonatal diabetes mellitus|DEND syndrome|Autosomal recessive hyperinsulinism due to SUR1 deficiency|Diazoxide-resistant focal hyperinsulinism due to SUR1 deficiency
ABCC8	chr11:17407210-17407353:-	A3_NMD	Permanent neonatal diabetes mellitus|MODY|Autosomal dominant hyperinsulinism due to SUR1 deficiency|Transient neonatal diabetes mellitus|DEND syndrome|Autosomal recessive hyperinsulinism due to SUR1 deficiency|Diazoxide-resistant focal hyperinsulinism due to SUR1 deficiency
ABCC8	chr11:17407354-17407453:-	ES_NMD	Permanent neonatal diabetes mellitus|MODY|Autosomal dominant hyperinsulinism due to SUR1 deficiency|Transient neonatal diabetes mellitus|DEND syndrome|Autosomal recessive hyperinsulinism due to SUR1 deficiency|Diazoxide-resistant focal hyperinsulinism due to SUR1 deficiency
ABCC8	chr11:17428398-17428564:-	A3_NMD	Permanent neonatal diabetes mellitus|MODY|Autosomal dominant hyperinsulinism due to SUR1 deficiency|Transient neonatal diabetes mellitus|DEND syndrome|Autosomal recessive hyperinsulinism due to SUR1 deficiency|Diazoxide-resistant focal hyperinsulinism due to SUR1 deficiency
ABCC8	chr11:17428565-17428670:-	EI_NMD	Permanent neonatal diabetes mellitus|MODY|Autosomal dominant hyperinsulinism due to SUR1 deficiency|Transient neonatal diabetes mellitus|DEND syndrome|Autosomal recessive hyperinsulinism due to SUR1 deficiency|Diazoxide-resistant focal hyperinsulinism due to SUR1 deficiency
ABCC8	chr11:17428565-17428702:-	EI_NMD	Permanent neonatal diabetes mellitus|MODY|Autosomal dominant hyperinsulinism due to SUR1 deficiency|Transient neonatal diabetes mellitus|DEND syndrome|Autosomal recessive hyperinsulinism due to SUR1 deficiency|Diazoxide-resistant focal hyperinsulinism due to SUR1 deficiency
ABCC8	chr11:17428641-17430813:-	A3_NMD	Permanent neonatal diabetes mellitus|MODY|Autosomal dominant hyperinsulinism due to SUR1 deficiency|Transient neonatal diabetes mellitus|DEND syndrome|Autosomal recessive hyperinsulinism due to SUR1 deficiency|Diazoxide-resistant focal hyperinsulinism due to SUR1 deficiency
ABCC8	chr11:17428703-17430813:-	A3_NMD	Permanent neonatal diabetes mellitus|MODY|Autosomal dominant hyperinsulinism due to SUR1 deficiency|Transient neonatal diabetes mellitus|DEND syndrome|Autosomal recessive hyperinsulinism due to SUR1 deficiency|Diazoxide-resistant focal hyperinsulinism due to SUR1 deficiency
ABCC8	chr11:17430483-17430813:-	A3_NMD	Permanent neonatal diabetes mellitus|MODY|Autosomal dominant hyperinsulinism due to SUR1 deficiency|Transient neonatal diabetes mellitus|DEND syndrome|Autosomal recessive hyperinsulinism due to SUR1 deficiency|Diazoxide-resistant focal hyperinsulinism due to SUR1 deficiency
ABCC8	chr11:17431033-17432203:-	A3_NMD	Permanent neonatal diabetes mellitus|MODY|Autosomal dominant hyperinsulinism due to SUR1 deficiency|Transient neonatal diabetes mellitus|DEND syndrome|Autosomal recessive hyperinsulinism due to SUR1 deficiency|Diazoxide-resistant focal hyperinsulinism due to SUR1 deficiency
ABCC8	chr11:17442720-17442882:-	ES_NMD	Permanent neonatal diabetes mellitus|MODY|Autosomal dominant hyperinsulinism due to SUR1 deficiency|Transient neonatal diabetes mellitus|DEND syndrome|Autosomal recessive hyperinsulinism due to SUR1 deficiency|Diazoxide-resistant focal hyperinsulinism due to SUR1 deficiency
ABCC8	chr11:17461826-17463458:-	A5_NMD	Permanent neonatal diabetes mellitus|MODY|Autosomal dominant hyperinsulinism due to SUR1 deficiency|Transient neonatal diabetes mellitus|DEND syndrome|Autosomal recessive hyperinsulinism due to SUR1 deficiency|Diazoxide-resistant focal hyperinsulinism due to SUR1 deficiency
ABCD4	chr14:74290027-74290118:-	ES_NMD	Methylmalonic acidemia with homocystinuria, type cblJ
ABCD4	chr14:74292870-74293158:-	A5_NMD	Methylmalonic acidemia with homocystinuria, type cblJ
ABCD4	chr14:74292871-74293157:-	AI_NMD	Methylmalonic acidemia with homocystinuria, type cblJ
ABCD4	chr14:74293154-74293279:-	EI_NMD	Methylmalonic acidemia with homocystinuria, type cblJ
ABCD4	chr14:74293154-74293310:-	EI_NMD	Methylmalonic acidemia with homocystinuria, type cblJ
ABCD4	chr14:74293159-74293248:-	EI_NMD	Methylmalonic acidemia with homocystinuria, type cblJ
ABCD4	chr14:74293280-74295147:-	A3_NMD	Methylmalonic acidemia with homocystinuria, type cblJ
ABCD4	chr14:74293311-74295147:-	A3_NMD	Methylmalonic acidemia with homocystinuria, type cblJ
ABCD4	chr14:74296450-74297975:-	A5_NMD	Methylmalonic acidemia with homocystinuria, type cblJ
ABCD4	chr14:74296451-74297637:-	AI_NMD	Methylmalonic acidemia with homocystinuria, type cblJ
ABCD4	chr14:74296451-74297974:-	AI_NMD	Methylmalonic acidemia with homocystinuria, type cblJ
ABCD4	chr14:74297639-74298069:-	EI_NMD	Methylmalonic acidemia with homocystinuria, type cblJ
ABCD4	chr14:74297976-74298069:-	EI_NMD	Methylmalonic acidemia with homocystinuria, type cblJ
ABCE1	chr4:145110968-145111064:+	ES_NMD
ABHD1	chr2:27129128-27129513:+	A5_NMD
ABHD1	chr2:27129316-27129361:+	ES_NMD
ABHD10	chr3:111981784-111981967:+	ES_NMD
ABHD10	chr3:111986264-111986375:+	ES_NMD
ABHD11	chr7:73736929-73737220:-	EI_NMD
ABHD11	chr7:73737221-73737360:-	EI_NMD
ABHD11	chr7:73737221-73737561:-	A3_NMD
ABHD11	chr7:73737361-73737561:-	A3_NMD
ABHD11	chr7:73737362-73737560:-	AI_NMD
ABHD11	chr7:73737876-73738072:-	EI_NMD
ABHD11	chr7:73737876-73738142:-	EI_NMD
ABHD11	chr7:73738073-73738327:-	A3_NMD
ABHD12	chr20:25338885-25339004:-	EI_NMD	Polyneuropathy-hearing loss-ataxia-retinitis pigmentosa-cataract syndrome
ABHD14A	chr3:51978375-51984060:+	A3_NMD
ABHD14A	chr3:51984061-51984158:+	ES_NMD
ABHD14A	chr3:51984159-51985360:+	A3_NMD
ABHD14A	chr3:51985207-51985271:+	ES_NMD
ABHD14A	chr3:51985401-51985465:+	ES_NMD
ABHD14A	chr3:51986662-51986952:+	A3_NMD
ABHD14A-ACY1	chr3:51978375-51984060:+	A3_NMD
ABHD14A-ACY1	chr3:51984061-51984158:+	ES_NMD
ABHD14A-ACY1	chr3:51984159-51985360:+	A3_NMD
ABHD14A-ACY1	chr3:51985207-51985271:+	ES_NMD
ABHD14A-ACY1	chr3:51985401-51985465:+	ES_NMD
ABHD14A-ACY1	chr3:51986662-51986952:+	A3_NMD
ABHD14B	chr3:51960638-51960865:-	A3_NMD
ABHD14B	chr3:51960639-51960864:-	AI_NMD
ABHD16A	chr6:31701274-31701340:-	ES_NMD
ABHD16A	chr6:31702074-31702130:-	ES_NMD
ABHD17A	chr19:1877688-1878663:-	A5_NMD
ABHD17A	chr19:1877689-1878662:-	AI_NMD
ABHD5	chr3:43714947-43715058:+	ES_NMD	Neutral lipid storage disease with ichthyosis
ABI1	chr10:26764510-26764639:-	EI_NMD
ABI2	chr2:203328632-203366883:+	A3_NMD
ABI2	chr2:203351555-203351678:+	EI_NMD
ABI2	chr2:203355154-203355324:+	EI_NMD
ABI2	chr2:203374820-203374852:+	EI_NMD
ABR	chr17:1012474-1012557:-	EI_NMD
ABR	chr17:1057103-1057843:-	A5_NMD
ABRAXAS1	chr4:83483992-83484166:-	EI_NMD
ABTB1	chr3:127679573-127679679:+	EI_NMD
ACAA1	chr3:38131596-38131638:-	ES_NMD
ACAA1	chr3:38131926-38132005:-	EI_NMD
ACACA	chr17:37151301-37151421:-	ES_NMD
ACACB	chr12:109247606-109247703:+	ES_NMD
ACACB	chr12:109260065-109260149:+	EI_NMD
ACAD10	chr12:111775605-111775720:+	EI_NMD
ACAD11	chr3:132579057-132579491:-	A3_NMD
ACAD11	chr3:132579058-132579490:-	AI_NMD
ACAD11	chr3:132621132-132621292:-	EI_NMD
ACAD11	chr3:132644892-132681913:-	A3_NMD
ACAD11	chr3:132696731-132696813:-	ES_NMD
ACAD11	chr3:132699353-132699450:-	ES_NMD
ACAD11	chr3:132717955-132718117:-	EI_NMD
ACAD8	chr11:134256548-134256648:+	EI_NMD	Isobutyryl-CoA dehydrogenase deficiency
ACAD8	chr11:134257088-134257257:+	EI_NMD	Isobutyryl-CoA dehydrogenase deficiency
ACAD8	chr11:134261373-134261606:+	A3_NMD	Isobutyryl-CoA dehydrogenase deficiency
ACAD9	chr3:128879842-128884656:+	A3_NMD	Acyl-CoA dehydrogenase 9 deficiency
ACAD9	chr3:128879842-128884674:+	A3_NMD	Acyl-CoA dehydrogenase 9 deficiency
ACAD9	chr3:128880018-128884652:+	A5_NMD	Acyl-CoA dehydrogenase 9 deficiency
ACAD9	chr3:128884653-128884746:+	ES_NMD	Acyl-CoA dehydrogenase 9 deficiency
ACAD9	chr3:128884657-128884746:+	ES_NMD	Acyl-CoA dehydrogenase 9 deficiency
ACAD9	chr3:128884675-128884746:+	ES_NMD	Acyl-CoA dehydrogenase 9 deficiency
ACADM	chr1:75733528-75733628:+	ES_NMD	Medium chain acyl-CoA dehydrogenase deficiency
ACADM	chr1:75734791-75734871:+	EI_NMD	Medium chain acyl-CoA dehydrogenase deficiency
ACADM	chr1:75789952-75790057:+	EI_NMD	Medium chain acyl-CoA dehydrogenase deficiency
ACADM	chr1:75790059-75790150:+	AI_NMD	Medium chain acyl-CoA dehydrogenase deficiency
ACADM	chr1:75790518-75791284:+	A5_NMD	Medium chain acyl-CoA dehydrogenase deficiency
ACADVL	chr17:7221519-7221682:+	EI_NMD	Very long chain acyl-CoA dehydrogenase deficiency
ACAP3	chr1:1307337-1307383:-	EI_NMD
ACAT1	chr11:108135142-108135242:+	ES_NMD	Beta-ketothiolase deficiency
ACBD4	chr17:45136233-45136691:+	A3_NMD
ACBD4	chr17:45136234-45136690:+	AI_NMD
ACBD4	chr17:45136500-45136620:+	ES_NMD
ACD	chr16:67659796-67659876:-	A5_NMD	Hoyeraal-Hreidarsson syndrome|Hereditary isolated aplastic anemia|Familial melanoma
ACE	chr17:63479007-63479100:+	ES_NMD	Renal tubular dysgenesis of genetic origin
ACE	chr17:63487074-63488569:+	A3_NMD	Renal tubular dysgenesis of genetic origin
ACE	chr17:63488941-63489132:+	ES_NMD	Renal tubular dysgenesis of genetic origin
ACER3	chr11:76868120-76868156:+	EI_NMD	Alkaline ceramidase 3 deficiency
ACER3	chr11:76868120-76868267:+	EI_NMD	Alkaline ceramidase 3 deficiency
ACER3	chr11:76957465-76957586:+	EI_NMD	Alkaline ceramidase 3 deficiency
ACER3	chr11:76994156-76994226:+	EI_NMD	Alkaline ceramidase 3 deficiency
ACHE	chr7:100891169-100891338:-	EI_NMD
ACHE	chr7:100892334-100892554:-	ES_NMD
ACHE	chr7:100892334-100892643:-	ES_NMD
ACHE	chr7:100892334-100892818:-	ES_NMD
ACHE	chr7:100892644-100893164:-	A3_NMD
ACHE	chr7:100892687-100892818:-	ES_NMD
ACIN1	chr14:23067314-23068671:-	EI_NMD
ACIN1	chr14:23068672-23069475:-	A3_NMD
ACIN1	chr14:23076470-23076548:-	EI_NMD
ACOT8	chr20:45843527-45843772:-	EI_NMD
ACOT8	chr20:45843773-45844262:-	A3_NMD
ACOT8	chr20:45848450-45848675:-	ES_NMD
ACOT8	chr20:45853923-45853979:-	EI_NMD
ACOT8	chr20:45853923-45853984:-	EI_NMD
ACOT8	chr20:45855159-45855292:-	ES_NMD
ACOX1	chr17:75960215-75960375:-	EI_NMD	Peroxisomal acyl-CoA oxidase deficiency
ACOX1	chr17:75973625-75973785:-	EI_NMD	Peroxisomal acyl-CoA oxidase deficiency
ACOX2	chr3:58530466-58530638:-	ES_NMD
ACOX2	chr3:58531393-58531692:-	A3_NMD
ACOX2	chr3:58534146-58534489:-	A5_NMD
ACOX2	chr3:58534609-58534946:-	A3_NMD
ACOXL-AS1	chr2:111208488-111208661:-	EI_NMD
ACOXL-AS1	chr2:111208756-111208977:-	ES_NMD
ACOXL-AS1	chr2:111233628-111233739:-	ES_NMD
ACOXL-AS1	chr2:111239802-111239996:-	ES_NMD
ACOXL-AS1	chr2:111247430-111247558:-	ES_NMD
ACOXL-AS1	chr2:111248148-111248241:-	ES_NMD
ACOXL-AS1	chr2:111350608-111350761:-	ES_NMD
ACOXL-AS1	chr2:111365561-111367575:-	ES_NMD
ACOXL-AS1	chr2:111367487-111367575:-	ES_NMD
ACOXL-AS1	chr2:111469603-111469987:-	ES_NMD
ACOXL-AS1	chr2:111477336-111477481:-	ES_NMD
ACOXL-AS1	chr2:111613152-111613293:-	EI_NMD
ACP1	chr2:269301-269347:+	EI_NMD
ACP1	chr2:275140-275201:+	ES_NMD
ACP2	chr11:47245305-47245427:-	EI_NMD
ACP2	chr11:47245428-47245681:-	A3_NMD
ACP6	chr1:147656618-147656672:-	EI_NMD
ACP6	chr1:147659776-147669509:-	A5_NMD
ACRBP	chr12:6646483-6646577:-	ES_NMD
ACSBG1	chr15:78208002-78208102:-	ES_NMD
ACSBG1	chr15:78226455-78226605:-	ES_NMD
ACSBG2	chr19:6187423-6187678:+	A3_NMD
ACSF2	chr17:50463818-50463909:+	ES_NMD
ACSF2	chr17:50464295-50464525:+	A5_NMD
ACSF2	chr17:50464526-50464599:+	EI_NMD
ACSF2	chr17:50472428-50472579:+	ES_NMD
ACSF3	chr16:89116990-89117086:+	EI_NMD	Combined malonic and methylmalonic acidemia
ACSF3	chr16:89133263-89145213:+	A3_NMD	Combined malonic and methylmalonic acidemia
ACSL6	chr5:131878978-131879048:-	ES_NMD
ACSM2A	chr16:20470816-20470958:+	EI_NMD
ACSS2	chr20:34876748-34882793:+	A5_NMD
ACSS3	chr12:81199660-81199711:+	EI_NMD
ACTG1	chr17:81510330-81510478:-	A5_NMD	Coloboma of iris|Coloboma of choroid and retina|Baraitser-Winter cerebrofrontofacial syndrome|Autosomal dominant non-syndromic sensorineural deafness type DFNA
ACTG1	chr17:81511628-81511761:-	AI_NMD	Coloboma of iris|Coloboma of choroid and retina|Baraitser-Winter cerebrofrontofacial syndrome|Autosomal dominant non-syndromic sensorineural deafness type DFNA
ACTG1P20	chr1:27330985-27331137:+	EI_NMD
ACTG1P20	chr1:27334667-27334754:+	EI_NMD
ACTG1P4	chr1:103565435-103565594:+	ES_NMD
ACTG1P4	chr1:103577490-103577608:+	ES_NMD
ACTL6A	chr3:179574468-179575402:+	A5_NMD	Non-specific syndromic intellectual disability
ACTL6A	chr3:179575403-179575504:+	EI_NMD	Non-specific syndromic intellectual disability
ACTL6B	chr7:100646353-100646550:-	A3_NMD
ACTR10	chr14:58202855-58202927:+	ES_NMD
ACTR10	chr14:58230399-58230480:+	EI_NMD
ACTR10	chr14:58231080-58231153:+	EI_NMD
ACTR2	chr2:65239963-65241971:+	A3_NMD
ACTR2	chr2:65241972-65242063:+	EI_NMD
ACTR3	chr2:113927345-113927455:+	EI_NMD
ACTR3B	chr7:152816589-152820302:+	A3_NMD
ACTR3B	chr7:152820348-152823341:+	A5_NMD
ACTR3C	chr7:149892274-149892398:-	EI_NMD
ACTR3C	chr7:149909650-149909705:-	EI_NMD
ACTR3C	chr7:150220499-150220935:-	A5_NMD
ACTR3C	chr7:150248948-150249054:-	EI_NMD
ACTR3C	chr7:150286541-150289544:-	A5_NMD
ACTR3C	chr7:150289590-150293311:-	A3_NMD
ACTR6	chr12:100205758-100207662:+	A5_NMD
ACTR6	chr12:100208772-100208889:+	EI_NMD
ACY1	chr3:51978375-51984060:+	A3_NMD	Neurological conditions associated with aminoacylase 1 deficiency
ACY1	chr3:51984061-51984158:+	ES_NMD	Neurological conditions associated with aminoacylase 1 deficiency
ACY1	chr3:51984159-51985360:+	A3_NMD	Neurological conditions associated with aminoacylase 1 deficiency
ACY1	chr3:51985207-51985271:+	ES_NMD	Neurological conditions associated with aminoacylase 1 deficiency
ACY1	chr3:51985401-51985465:+	ES_NMD	Neurological conditions associated with aminoacylase 1 deficiency
ACY1	chr3:51986662-51986952:+	A3_NMD	Neurological conditions associated with aminoacylase 1 deficiency
ACYP1	chr14:75063470-75063561:-	ES_NMD
ACYP2	chr2:54222997-54223083:+	EI_NMD
ADA	chr20:44622588-44622652:-	ES_NMD	Omenn syndrome|Severe combined immunodeficiency due to adenosine deaminase deficiency
ADAL	chr15:43334945-43335170:+	ES_NMD
ADAL	chr15:43336626-43336686:+	ES_NMD
ADAM15	chr1:155034098-155034337:+	A3_NMD
ADAM15	chr1:155047787-155047929:+	ES_NMD
ADAM15	chr1:155061904-155062117:+	EI_NMD
ADAM15	chr1:155062118-155062244:+	A5_NMD
ADAM19	chr5:157509468-157513423:-	A5_NMD
ADAM1A	chr12:111882790-111882853:+	EI_NMD
ADAM28	chr8:24308641-24308768:+	EI_NMD
ADAM28	chr8:24313388-24313580:+	ES_NMD
ADAM28	chr8:24343589-24349863:+	A5_NMD
ADAM5	chr8:39325213-39325278:+	EI_NMD
ADAM5	chr8:39345861-39346044:+	EI_NMD
ADAMTS10	chr19:8592871-8595772:-	A5_NMD	Weill-Marchesani syndrome
ADAMTS10	chr19:8597323-8600927:-	A3_NMD	Weill-Marchesani syndrome
ADAMTS10	chr19:8605623-8605809:-	EI_NMD	Weill-Marchesani syndrome
ADAMTS13	chr9:133430182-133432587:+	A5_NMD	Congenital thrombotic thrombocytopenic purpura
ADAMTS13	chr9:133433641-133433704:+	ES_NMD	Congenital thrombotic thrombocytopenic purpura
ADAMTS13	chr9:133443376-133443561:+	EI_NMD	Congenital thrombotic thrombocytopenic purpura
ADAMTS13	chr9:133457910-133458094:+	ES_NMD	Congenital thrombotic thrombocytopenic purpura
ADAMTS16	chr5:5236969-5237099:+	ES_NMD
ADAMTS17	chr15:100341039-100341409:-	ES_NMD	Ichthyosis-short stature-brachydactyly-microspherophakia syndrome
ADAMTS18	chr16:77362105-77362264:-	ES_NMD	Microcornea-myopic chorioretinal atrophy-telecanthus syndrome
ADAMTS19	chr5:129526516-129527747:+	A5_NMD
ADAMTS6	chr5:65260664-65262803:-	A5_NMD
ADAMTS6	chr5:65273444-65291328:-	A3_NMD
ADAMTS6	chr5:65297108-65297244:-	EI_NMD
ADAMTS6	chr5:65452222-65452706:-	A3_NMD
ADAMTS7P1	chr15:82304750-82304874:+	EI_NMD
ADAMTS7P1	chr15:82328237-82329175:+	A5_NMD
ADAMTS9	chr3:64521494-64521668:-	EI_NMD
ADAMTS9-AS1	chr3:64568659-64569059:+	ES_NMD
ADAMTS9-AS1	chr3:64582518-64582646:+	ES_NMD
ADAMTS9-AS1	chr3:64583273-64583511:+	EI_NMD
ADAMTS9-AS1	chr3:64583512-64586816:+	A3_NMD
ADAMTS9-AS1	chr3:64583966-64584101:+	ES_NMD
ADAMTSL1	chr9:18892389-18892596:+	ES_NMD	Microcephaly-facial dysmorphism-ocular anomalies-multiple congenital anomalies syndrome
ADAP2	chr17:30922940-30923070:+	EI_NMD
ADAP2	chr17:30926809-30926918:+	ES_NMD
ADAP2	chr17:30926827-30926918:+	ES_NMD
ADAP2	chr17:30931889-30931968:+	ES_NMD
ADARB1	chr21:45134715-45134832:+	EI_NMD
ADARB1	chr21:45175730-45176664:+	ES_NMD
ADARB1	chr21:45222281-45225546:+	A5_NMD
ADAT1	chr16:75545496-75545863:-	A5_NMD
ADAT1	chr16:75546078-75555803:-	A3_NMD
ADCK1	chr14:77900559-77900674:+	EI_NMD
ADCK1	chr14:77907803-77907999:+	EI_NMD
ADCK1	chr14:77907803-77908378:+	EI_NMD
ADCK1	chr14:77908000-77924456:+	A5_NMD
ADCK1	chr14:77908379-77924456:+	A5_NMD
ADCK1	chr14:77914438-77914528:+	ES_NMD
ADCK5	chr8:144377393-144377490:+	EI_NMD
ADCK5	chr8:144389263-144389336:+	EI_NMD
ADCK5	chr8:144390747-144390860:+	A3_NMD
ADCY10	chr1:167818363-167818412:-	EI_NMD	Idiopathic hypercalciuria
ADCY10P1	chr6:41105892-41106035:+	ES_NMD
ADCY10P1	chr6:41111357-41117297:+	A5_NMD
ADCY10P1	chr6:41118185-41118923:+	A3_NMD
ADCY10P1	chr6:41119464-41120522:+	A3_NMD
ADCY10P1	chr6:41123250-41124484:+	A3_NMD
ADCY10P1	chr6:41140070-41140597:+	A5_NMD
ADCY2	chr5:7784450-7789658:+	A3_NMD
ADCY4	chr14:24330020-24331016:-	AI_NMD
ADCY4	chr14:24330168-24330295:-	ES_NMD
ADCY4	chr14:24330168-24330327:-	ES_NMD
ADCY4	chr14:24330328-24331017:-	A3_NMD
ADCY4	chr14:24332989-24334983:-	A5_NMD
ADCY4	chr14:24334494-24334635:-	ES_NMD
ADCY4	chr14:24334494-24334678:-	ES_NMD
ADCY4	chr14:24334494-24334682:-	ES_NMD
ADCY4	chr14:24338041-24338210:-	A5_NMD
ADCY9	chr16:4007368-4007558:-	ES_NMD
ADD1	chr4:2881898-2882060:+	ES_NMD
ADD1	chr4:2884515-2884666:+	EI_NMD
ADD3-AS1	chr10:109947277-109953755:-	A5_NMD
ADD3-AS1	chr10:109951844-109951965:-	ES_NMD
ADGB	chr6:146600333-146600363:+	EI_NMD
ADGB	chr6:146715382-146715415:+	ES_NMD
ADGB	chr6:146784618-146784673:+	EI_NMD
ADGRE2	chr19:14752329-14752526:-	EI_NMD	Vibratory urticaria
ADGRE2	chr19:14754954-14755127:-	ES_NMD	Vibratory urticaria
ADGRE2	chr19:14755654-14755844:-	ES_NMD	Vibratory urticaria
ADGRE2	chr19:14755654-14755877:-	ES_NMD	Vibratory urticaria
ADGRE4P	chr19:6960975-6961041:-	EI_NMD
ADGRG6	chr6:142405343-142405391:+	EI_NMD
ADGRV1	chr5:90676210-90679551:+	A3_NMD	Generalized epilepsy with febrile seizures-plus|Usher syndrome type 2
ADGRV1	chr5:90683586-90684195:+	ES_NMD	Generalized epilepsy with febrile seizures-plus|Usher syndrome type 2
ADGRV1	chr5:90690959-90692604:+	A5_NMD	Generalized epilepsy with febrile seizures-plus|Usher syndrome type 2
ADH4	chr4:99143044-99143071:-	EI_NMD
ADH4	chr4:99143284-99144204:-	A3_NMD
ADHFE1	chr8:66440162-66440199:+	ES_NMD
ADHFE1	chr8:66442798-66442844:+	ES_NMD
ADHFE1	chr8:66444367-66444420:+	EI_NMD
ADHFE1	chr8:66445218-66445414:+	ES_NMD
ADHFE1	chr8:66452106-66453709:+	A3_NMD
ADHFE1	chr8:66498825-66498918:+	EI_NMD
ADIRF	chr10:86983140-86983240:+	ES_NMD
ADM5	chr19:49680239-49680486:+	A5_NMD
ADM5	chr19:49691619-49692238:+	A5_NMD
ADM5	chr19:49696482-49696602:+	EI_NMD
ADNP-AS1	chr20:50933724-50933827:+	ES_NMD
ADORA2A	chr22:24343482-24343603:+	EI_NMD	Acute encephalopathy with biphasic seizures and late reduced diffusion
ADORA2A-AS1	chr22:24471768-24471895:-	EI_NMD
ADPGK	chr15:72755556-72755654:-	EI_NMD
ADPGK	chr15:72756251-72756447:-	ES_NMD
ADPGK	chr15:72760528-72783245:-	A5_NMD
ADPGK	chr15:72771783-72771845:-	ES_NMD
ADPRM	chr17:10705616-10706437:+	A5_NMD
ADRA1A	chr8:26859032-26859205:-	EI_NMD
ADSL	chr22:40348397-40348646:+	EI_NMD	Adenylosuccinate lyase deficiency
ADSL	chr22:40348647-40349831:+	A5_NMD	Adenylosuccinate lyase deficiency
ADSL	chr22:40354248-40354327:+	ES_NMD	Adenylosuccinate lyase deficiency
ADSL	chr22:40360493-40361087:+	A3_NMD	Adenylosuccinate lyase deficiency
ADSL	chr22:40361667-40362980:+	A5_NMD	Adenylosuccinate lyase deficiency
ADSL	chr22:40373346-40373535:+	EI_NMD	Adenylosuccinate lyase deficiency
ADSL	chr22:40408698-40408773:+	A3_NMD	Adenylosuccinate lyase deficiency
ADSSL1	chr14:104739379-104739654:+	A3_NMD	Adenylosuccinate synthetase-like 1-related distal myopathy
ADTRP	chr6:11770031-11770089:-	EI_NMD
ADTRP	chr6:11770090-11778606:-	A3_NMD
AEBP1	chr7:44109342-44109656:+	A3_NMD
AEBP1	chr7:44111773-44111853:+	A5_NMD
AEBP1	chr7:44111774-44111852:+	AI_NMD
AEBP1	chr7:44112051-44112205:+	A3_NMD
AFF1-AS1	chr4:86888276-86890047:-	A3_NMD
AFF1-AS1	chr4:86890048-86890138:-	EI_NMD
AFF1-AS1	chr4:86890048-86890158:-	EI_NMD
AFF1-AS1	chr4:86891594-86892209:-	A5_NMD
AFF1-AS1	chr4:86932222-86932319:-	ES_NMD
AFG1L	chr6:108355654-108355755:+	ES_NMD
AFG1L	chr6:108401996-108402054:+	ES_NMD
AFG3L1P	chr16:89977605-89977802:+	EI_NMD
AFG3L1P	chr16:89977639-89977802:+	EI_NMD
AFG3L1P	chr16:89977678-89977802:+	EI_NMD
AFG3L1P	chr16:89978810-89978878:+	EI_NMD
AFG3L1P	chr16:89978879-89980241:+	A3_NMD
AFG3L1P	chr16:89981924-89984530:+	A5_NMD
AFG3L1P	chr16:89984600-89990865:+	A5_NMD
AFG3L1P	chr16:89988852-89988951:+	ES_NMD
AFG3L1P	chr16:89991229-89991383:+	ES_NMD
AFMID	chr17:78192637-78192785:+	EI_NMD
AFMID	chr17:78205440-78205518:+	EI_NMD
AFMID	chr17:78205603-78205738:+	ES_NMD
AFMID	chr17:78205603-78205753:+	ES_NMD
AFTPH	chr2:64579486-64579546:+	ES_NMD
AFTPH	chr2:64579486-64581273:+	ES_NMD
AGA	chr4:177434490-177437404:-	A3_NMD	Aspartylglucosaminuria
AGA	chr4:177436276-177436351:-	ES_NMD	Aspartylglucosaminuria
AGAP11	chr10:86983140-86983240:+	ES_NMD
AGAP3	chr7:151120520-151120745:+	EI_NMD
AGAP3	chr7:151120746-151122724:+	A5_NMD
AGAP5	chr10:73681008-73681341:-	EI_NMD
AGAP5	chr10:73705079-73713203:-	A5_NMD
AGAP5	chr10:73720007-73720194:-	ES_NMD
AGAP5	chr10:73728588-73730438:-	A5_NMD
AGAP6	chr10:49943235-49943358:+	EI_NMD
AGAP6	chr10:49970042-49970458:+	EI_NMD
AGAP6	chr10:49970109-49970458:+	EI_NMD
AGAP6	chr10:49987165-49987234:+	ES_NMD
AGAP6	chr10:49988121-49988215:+	ES_NMD
AGAP6	chr10:49988751-49988938:+	ES_NMD
AGAP7P	chr10:46123170-46123270:+	ES_NMD
AGAP9	chr10:47543016-47543203:-	ES_NMD
AGAP9	chr10:47551953-47553478:-	A5_NMD
AGBL2	chr11:47685893-47686049:-	ES_NMD
AGBL2	chr11:47710698-47710902:-	EI_NMD
AGBL3	chr7:135045799-135045911:+	ES_NMD
AGBL3	chr7:135059169-135059235:+	EI_NMD
AGBL4	chr1:48689780-48689903:-	EI_NMD
AGBL4	chr1:48736239-48736452:-	EI_NMD
AGBL4	chr1:48742623-48742771:-	ES_NMD
AGBL4	chr1:49697277-49697437:-	ES_NMD
AGBL4	chr1:49697313-49697437:-	ES_NMD
AGBL4-IT1	chr1:48689780-48689903:-	EI_NMD
AGBL4-IT1	chr1:48736239-48736452:-	EI_NMD
AGBL4-IT1	chr1:48742623-48742771:-	ES_NMD
AGBL4-IT1	chr1:49697277-49697437:-	ES_NMD
AGBL4-IT1	chr1:49697313-49697437:-	ES_NMD
AGBL5	chr2:27069048-27069094:+	EI_NMD	Retinitis pigmentosa
AGGF1	chr5:77030608-77034417:+	A5_NMD	Klippel-Tr√©naunay syndrome
AGGF1	chr5:77139261-77139317:+	ES_NMD	Klippel-Tr√©naunay syndrome
AGGF1	chr5:77139266-77139317:+	ES_NMD	Klippel-Tr√©naunay syndrome
AGK	chr7:141593146-141593185:+	ES_NMD	Congenital cataract-hypertrophic cardiomyopathy-mitochondrial myopathy syndrome|Total early-onset cataract
AGO1	chr1:35893279-35893591:+	A3_NMD
AGO2	chr8:140585119-140585311:-	ES_NMD
AGO3	chr1:36005719-36005858:+	EI_NMD
AGPAT4	chr6:161149256-161153345:-	A3_NMD
AGPAT4	chr6:161165577-161165713:-	EI_NMD
AGPAT4-IT1	chr6:161149256-161153345:-	A3_NMD
AGPAT4-IT1	chr6:161165577-161165713:-	EI_NMD
AGPAT5	chr8:6724870-6724939:+	ES_NMD
AGTRAP	chr1:11745838-11745987:+	A3_NMD
AGTRAP	chr1:11745988-11746223:+	EI_NMD
AHCTF1	chr1:246843795-246843928:-	ES_NMD
AHCTF1	chr1:246851905-246852038:-	EI_NMD
AHI1	chr6:135286399-135286548:-	EI_NMD	Retinitis pigmentosa|Joubert syndrome with ocular defect|Joubert syndrome
AHI1	chr6:135297432-135297492:-	EI_NMD	Retinitis pigmentosa|Joubert syndrome with ocular defect|Joubert syndrome
AHI1	chr6:135323162-135323324:-	ES_NMD	Retinitis pigmentosa|Joubert syndrome with ocular defect|Joubert syndrome
AHSA2P	chr2:61178385-61178980:+	A5_NMD
AHSA2P	chr2:61178386-61178979:+	AI_NMD
AHSA2P	chr2:61183547-61183662:+	ES_NMD
AHSA2P	chr2:61183663-61184711:+	A5_NMD
AHSA2P	chr2:61184801-61185501:+	A5_NMD
AHSA2P	chr2:61185620-61186444:+	AI_NMD
AHSA2P	chr2:61185839-61185865:+	ES_NMD
AHSA2P	chr2:61185980-61186081:+	ES_NMD
AIF1L	chr9:131096661-131096779:+	A3_NMD
AIFM1	chrX:130155156-130155286:-	EI_NMD	X-linked Charcot-Marie-Tooth disease type 4|X-linked hereditary sensory and autonomic neuropathy with deafness|Spondyloepimetaphyseal dysplasia, Bieganski type|Severe X-linked mitochondrial encephalomyopathy
AIFM1	chrX:130156461-130156603:-	EI_NMD	X-linked Charcot-Marie-Tooth disease type 4|X-linked hereditary sensory and autonomic neuropathy with deafness|Spondyloepimetaphyseal dysplasia, Bieganski type|Severe X-linked mitochondrial encephalomyopathy
AIFM3	chr22:20967976-20973370:+	A3_NMD
AIFM3	chr22:20973758-20973867:+	ES_NMD
AIFM3	chr22:20987504-20987583:+	ES_NMD
AIFM3	chr22:20994728-20994914:+	A3_NMD
AIFM3	chr22:20995368-20995484:+	EI_NMD
AIG1	chr6:143334078-143334390:+	EI_NMD
AIG1	chr6:143334391-143339638:+	A5_NMD
AIMP2	chr7:6012679-6013140:+	EI_NMD
AIMP2	chr7:6013141-6015145:+	A5_NMD
AJM1	chr9:136849574-136850012:+	A5_NMD
AK1	chr9:127868476-127871822:-	A3_NMD	Hemolytic anemia due to adenylate kinase deficiency
AK1	chr9:127873181-127874610:-	A3_NMD	Hemolytic anemia due to adenylate kinase deficiency
AK1	chr9:127878387-127878423:-	EI_NMD	Hemolytic anemia due to adenylate kinase deficiency
AK1	chr9:127878387-127878479:-	EI_NMD	Hemolytic anemia due to adenylate kinase deficiency
AK1	chr9:127879514-127879624:-	ES_NMD	Hemolytic anemia due to adenylate kinase deficiency
AK1	chr9:127885345-127886634:-	AI_NMD	Hemolytic anemia due to adenylate kinase deficiency
AK1	chr9:127887592-127890655:-	A5_NMD	Hemolytic anemia due to adenylate kinase deficiency
AK1	chr9:127890656-127891043:-	EI_NMD	Hemolytic anemia due to adenylate kinase deficiency
AK9	chr6:109656885-109659212:-	A5_NMD	Postsynaptic congenital myasthenic syndromes
AKAP10	chr17:19924408-19924512:-	EI_NMD
AKAP10	chr17:19940887-19941010:-	ES_NMD
AKAP10	chr17:19958568-19962839:-	A3_NMD
AKAP10	chr17:19962967-19968413:-	A3_NMD
AKAP17A	chrX:1600138-1600207:+	EI_NMD
AKAP17A	chrY:1600138-1600207:+	EI_NMD
AKAP7	chr6:131164398-131164532:+	EI_NMD
AKAP8	chr19:15369067-15369224:-	EI_NMD
AKAP8	chr19:15373786-15374065:-	ES_NMD
AKAP8L	chr19:15397856-15398629:-	A5_NMD
AKAP8L	chr19:15398630-15398703:-	EI_NMD
AKAP8L	chr19:15398630-15398766:-	EI_NMD
AKAP8L	chr19:15398767-15399301:-	A3_NMD
AKAP8L	chr19:15398768-15399300:-	AI_NMD
AKAP8L	chr19:15403475-15403555:-	EI_NMD
AKAP8L	chr19:15403557-15403651:-	AI_NMD
AKAP8L	chr19:15403557-15403656:-	AI_NMD
AKAP8L	chr19:15403557-15404008:-	AI_NMD
AKAP8L	chr19:15403653-15403715:-	ES_NMD
AKNAD1	chr1:108820545-108820626:-	ES_NMD
AKR1B1	chr7:134447382-134447460:-	A5_NMD
AKR1B1	chr7:134447383-134447459:-	AI_NMD
AKR1C6P	chr10:4871939-4875970:-	A5_NMD
AKR1C8P	chr10:5158600-5158709:-	ES_NMD
AKR1E2	chr10:4826278-4830674:+	A5_NMD
AKR1E2	chr10:4833477-4835674:+	A5_NMD
AKR1E2	chr10:4847300-4847487:+	A5_NMD
AKR7A2	chr1:19307002-19307101:-	EI_NMD
AKR7A2	chr1:19307314-19307410:-	ES_NMD
AKT1S1	chr19:49864179-49864236:-	EI_NMD
AKT1S1	chr19:49865243-49866398:-	A3_NMD
AKT1S1	chr19:49866529-49867053:-	A3_NMD
AKT2	chr19:40235468-40235889:-	A3_NMD	AKT2-related familial partial lipodystrophy|Hypoinsulinemic hypoglycemia and body hemihypertrophy
AKT2	chr19:40240045-40240121:-	EI_NMD	AKT2-related familial partial lipodystrophy|Hypoinsulinemic hypoglycemia and body hemihypertrophy
AKT2	chr19:40240122-40241937:-	A3_NMD	AKT2-related familial partial lipodystrophy|Hypoinsulinemic hypoglycemia and body hemihypertrophy
AKT2	chr19:40265222-40265351:-	ES_NMD	AKT2-related familial partial lipodystrophy|Hypoinsulinemic hypoglycemia and body hemihypertrophy
ALB	chr4:73406629-73406761:+	ES_NMD	Congenital analbuminemia
ALDH16A1	chr19:49458486-49458588:+	ES_NMD
ALDH16A1	chr19:49459670-49459848:+	EI_NMD
ALDH16A1	chr19:49489913-49490231:+	A5_NMD
ALDH16A1	chr19:49489914-49490230:+	AI_NMD
ALDH16A1	chr19:49490232-49490297:+	EI_NMD
ALDH1L1	chr3:126159383-126159566:-	EI_NMD
ALDH1L1-AS2	chr3:126180545-126208325:+	A5_NMD
ALDH1L2	chr12:105031891-105034299:-	A3_NMD
ALDH2	chr12:111775605-111775720:+	EI_NMD
ALDH3A1	chr17:19738996-19739095:-	ES_NMD
ALDH3A2	chr17:19671957-19673206:+	A3_NMD	Sj√∂gren-Larsson syndrome
ALDH3A2	chr17:19673200-19673275:+	ES_NMD	Sj√∂gren-Larsson syndrome
ALDH3A2	chr17:19673207-19673275:+	EI_NMD	Sj√∂gren-Larsson syndrome
ALDH7A1	chr5:126552021-126552137:-	ES_NMD	Pyridoxine-dependent epilepsy
ALDH7A1	chr5:126564458-126564592:-	EI_NMD	Pyridoxine-dependent epilepsy
ALDH7A1	chr5:126593351-126593447:-	EI_NMD	Pyridoxine-dependent epilepsy
ALDH7A1	chr5:126594108-126594267:-	ES_NMD	Pyridoxine-dependent epilepsy
ALDH8A1	chr6:134940181-134940221:-	EI_NMD
ALDOC	chr17:28561422-28561629:-	ES_NMD
ALDOC	chr17:28570964-28571462:-	A3_NMD
ALDOC	chr17:28570964-28571462:-	A5_NMD
ALDOC	chr17:28571049-28571188:-	ES_NMD
ALDOC	chr17:28582727-28582819:-	EI_NMD
ALDOC	chr17:28584652-28584745:-	ES_NMD
ALDOC	chr17:28592475-28598509:-	A3_NMD
ALDOC	chr17:28592478-28598509:-	A3_NMD
ALG1	chr16:5072214-5072950:+	A5_NMD	ALG1-CDG
ALG10	chr12:34022745-34023961:+	A5_NMD
ALG10	chr12:34022746-34023960:+	AI_NMD
ALG10B	chr12:38317039-38318260:+	A5_NMD
ALG12	chr22:49904385-49907720:-	A3_NMD	ALG12-CDG
ALG13	chrX:111689087-111689197:+	EI_NMD	X-linked non-syndromic intellectual disability|ALG13-CDG
ALG13	chrX:111708027-111708393:+	EI_NMD	X-linked non-syndromic intellectual disability|ALG13-CDG
ALG13	chrX:111716953-111717004:+	EI_NMD	X-linked non-syndromic intellectual disability|ALG13-CDG
ALG13	chrX:111723798-111723898:+	ES_NMD	X-linked non-syndromic intellectual disability|ALG13-CDG
ALG14	chr1:95064866-95065017:-	ES_NMD	Congenital myasthenic syndromes with glycosylation defect
ALG1L2	chr3:130112745-130119320:+	A3_NMD
ALG1L2	chr3:130116837-130117092:+	ES_NMD
ALG1L2	chr3:130117093-130119056:+	A3_NMD
ALG2	chr9:99220979-99221137:-	EI_NMD	ALG2-CDG|Congenital myasthenic syndromes with glycosylation defect
ALG3	chr3:184245713-184245812:-	ES_NMD	ALG3-CDG
ALG3	chr3:184245813-184248781:-	A5_NMD	ALG3-CDG
ALG9	chr11:111805094-111805315:-	EI_NMD	ALG9-CDG
ALG9	chr11:111865181-111865251:-	ES_NMD	ALG9-CDG
ALG9	chr11:111875698-111876104:-	EI_NMD	ALG9-CDG
ALG9	chr11:111878556-111878712:-	ES_NMD	ALG9-CDG
ALKBH1	chr14:77675795-77679879:-	A3_NMD
ALKBH1	chr14:77694738-77694900:-	ES_NMD
ALKBH3	chr11:43883983-43884017:+	ES_NMD
ALKBH3	chr11:43897195-43897354:+	EI_NMD
ALKBH4	chr7:102459711-102464713:-	A3_NMD
ALKBH6	chr19:36010684-36011403:-	A3_NMD
ALKBH6	chr19:36010894-36011045:-	ES_NMD
ALKBH6	chr19:36010894-36011065:-	ES_NMD
ALKBH6	chr19:36010894-36011077:-	ES_NMD
ALKBH6	chr19:36011078-36011403:-	A3_NMD
ALKBH6	chr19:36013090-36013309:-	A5_NMD
ALKBH6	chr19:36013090-36014174:-	A3_NMD
ALKBH6	chr19:36013091-36013308:-	AI_NMD
ALKBH6	chr19:36013328-36013422:-	ES_NMD
ALKBH6	chr19:36013344-36013422:-	ES_NMD
ALKBH8	chr11:107549753-107549823:-	ES_NMD
ALKBH8	chr11:107553974-107556765:-	A3_NMD
ALMS1	chr2:73490159-73519774:+	A5_NMD	Alstr√∂m syndrome
ALMS1-IT1	chr2:73490159-73519774:+	A5_NMD
ALMS1P1	chr2:73673051-73673812:+	A5_NMD
ALOX12-AS1	chr17:7009796-7009889:-	EI_NMD
ALOX12-AS1	chr17:7010059-7010137:-	ES_NMD
ALOX12P2	chr17:6854436-6892002:+	A5_NMD
ALOX12P2	chr17:6894318-6894513:+	EI_NMD
ALOX12P2	chr17:6894318-6894519:+	EI_NMD
ALOX12P2	chr17:6895007-6895095:+	A3_NMD
ALOX12P2	chr17:6895200-6895342:+	A5_NMD
ALOX12P2	chr17:6899761-6899867:+	A5_NMD
ALOX15P1	chr17:6658482-6658554:+	ES_NMD
ALOX15P1	chr17:6658915-6659924:+	A3_NMD
ALS2	chr2:201719986-201720128:-	EI_NMD	Juvenile primary lateral sclerosis|Juvenile amyotrophic lateral sclerosis|Infantile-onset ascending hereditary spastic paralysis
ALS2CL	chr3:46675977-46676244:-	A3_NMD
ALS2CL	chr3:46675978-46676243:-	AI_NMD
ALS2CL	chr3:46681408-46681503:-	A5_NMD
ALS2CR12	chr2:201289860-201299237:-	A3_NMD
ALS2CR12	chr2:201342370-201342431:-	ES_NMD
ALS2CR12	chr2:201344170-201344263:-	EI_NMD
ALS2CR12	chr2:201346676-201348099:-	A5_NMD
ALYREF	chr17:81888876-81888989:-	EI_NMD
AMACR	chr5:33989503-33993947:-	A5_NMD	Congenital bile acid synthesis defect type 4
AMACR	chr5:33993948-33994120:-	EI_NMD	Congenital bile acid synthesis defect type 4
AMACR	chr5:33994078-33994120:-	EI_NMD	Congenital bile acid synthesis defect type 4
AMACR	chr5:34200821-34200921:-	ES_NMD	Congenital bile acid synthesis defect type 4
AMACR	chr5:34219917-34219950:-	ES_NMD	Congenital bile acid synthesis defect type 4
AMACR	chr5:34239375-34239448:-	ES_NMD	Congenital bile acid synthesis defect type 4
AMD1	chr6:110892161-110892203:+	EI_NMD
AMDHD1	chr12:95954911-95954975:+	ES_NMD
AMDHD2	chr16:2497114-2498241:+	A3_NMD
AMDHD2	chr16:2499357-2499420:+	ES_NMD
AMDHD2	chr16:2521124-2527772:+	A3_NMD
AMDHD2	chr16:2527561-2527615:+	ES_NMD
AMDHD2	chr16:2527573-2527615:+	ES_NMD
AMPD1	chr1:114680259-114680478:-	ES_NMD	Adenosine monophosphate deaminase deficiency
AMPD2	chr1:109622185-109622353:+	EI_NMD	Pontocerebellar hypoplasia type 9|Autosomal recessive spastic paraplegia type 63
AMPD3	chr11:10495734-10496760:+	A3_NMD	Adenosine monophosphate deaminase deficiency
AMPD3	chr11:10502895-10504579:+	A3_NMD	Adenosine monophosphate deaminase deficiency
AMPH	chr7:38420912-38421016:-	EI_NMD
AMT	chr3:49417933-49417973:-	EI_NMD	Atypical glycine encephalopathy|Neonatal glycine encephalopathy|Infantile glycine encephalopathy
AMT	chr3:49419152-49419709:-	A3_NMD	Atypical glycine encephalopathy|Neonatal glycine encephalopathy|Infantile glycine encephalopathy
AMT	chr3:49419152-49419709:-	A5_NMD	Atypical glycine encephalopathy|Neonatal glycine encephalopathy|Infantile glycine encephalopathy
AMT	chr3:49419153-49419708:-	AI_NMD	Atypical glycine encephalopathy|Neonatal glycine encephalopathy|Infantile glycine encephalopathy
AMT	chr3:49419260-49419335:-	ES_NMD	Atypical glycine encephalopathy|Neonatal glycine encephalopathy|Infantile glycine encephalopathy
AMT	chr3:49419260-49419393:-	ES_NMD	Atypical glycine encephalopathy|Neonatal glycine encephalopathy|Infantile glycine encephalopathy
AMT	chr3:49419710-49419788:-	EI_NMD	Atypical glycine encephalopathy|Neonatal glycine encephalopathy|Infantile glycine encephalopathy
AMT	chr3:49419789-49420214:-	A5_NMD	Atypical glycine encephalopathy|Neonatal glycine encephalopathy|Infantile glycine encephalopathy
AMT	chr3:49419789-49422103:-	A3_NMD	Atypical glycine encephalopathy|Neonatal glycine encephalopathy|Infantile glycine encephalopathy
AMT	chr3:49419790-49420213:-	AI_NMD	Atypical glycine encephalopathy|Neonatal glycine encephalopathy|Infantile glycine encephalopathy
AMT	chr3:49420211-49420342:-	ES_NMD	Atypical glycine encephalopathy|Neonatal glycine encephalopathy|Infantile glycine encephalopathy
AMT	chr3:49420215-49420342:-	EI_NMD	Atypical glycine encephalopathy|Neonatal glycine encephalopathy|Infantile glycine encephalopathy
AMT	chr3:49421492-49421572:-	ES_NMD	Atypical glycine encephalopathy|Neonatal glycine encephalopathy|Infantile glycine encephalopathy
AMT	chr3:49421960-49422049:-	EI_NMD	Atypical glycine encephalopathy|Neonatal glycine encephalopathy|Infantile glycine encephalopathy
AMT	chr3:49421982-49422049:-	EI_NMD	Atypical glycine encephalopathy|Neonatal glycine encephalopathy|Infantile glycine encephalopathy
AMT	chr3:49422050-49422360:-	A3_NMD	Atypical glycine encephalopathy|Neonatal glycine encephalopathy|Infantile glycine encephalopathy
AMT	chr3:49422050-49422360:-	A5_NMD	Atypical glycine encephalopathy|Neonatal glycine encephalopathy|Infantile glycine encephalopathy
AMT	chr3:49422273-49424225:-	AI_NMD	Atypical glycine encephalopathy|Neonatal glycine encephalopathy|Infantile glycine encephalopathy
AMY2B	chr1:103565435-103565594:+	ES_NMD
AMY2B	chr1:103577490-103577608:+	ES_NMD
AMZ2P1	chr17:64969315-64969425:-	ES_NMD
AMZ2P1	chr17:64972929-64973240:-	AI_NMD
ANAPC1	chr2:111208488-111208661:-	EI_NMD
ANAPC1	chr2:111208756-111208977:-	ES_NMD
ANAPC1	chr2:111233628-111233739:-	ES_NMD
ANAPC1	chr2:111239802-111239996:-	ES_NMD
ANAPC1	chr2:111247430-111247558:-	ES_NMD
ANAPC1	chr2:111248148-111248241:-	ES_NMD
ANAPC1	chr2:111350608-111350761:-	ES_NMD
ANAPC1	chr2:111365561-111367575:-	ES_NMD
ANAPC1	chr2:111367487-111367575:-	ES_NMD
ANAPC1	chr2:111469603-111469987:-	ES_NMD
ANAPC1	chr2:111477336-111477481:-	ES_NMD
ANAPC1	chr2:111613152-111613293:-	EI_NMD
ANAPC10	chr4:145095985-145096111:-	ES_NMD
ANAPC16	chr10:72223888-72224056:+	ES_NMD
ANAPC1P1	chr2:86873840-86874055:+	EI_NMD
ANAPC1P1	chr2:86922618-86922692:+	EI_NMD
ANAPC1P1	chr2:86976291-86976563:+	A3_NMD
ANAPC4	chr4:25380446-25383260:+	A5_NMD
ANAPC5	chr12:121318405-121318500:-	A3_NMD
ANAPC5	chr12:121318406-121318499:-	AI_NMD
ANGEL1	chr14:76783693-76783851:-	ES_NMD
ANGEL2	chr1:213000786-213000912:-	ES_NMD
ANK1	chr8:41672530-41684543:-	A3_NMD	Hereditary spherocytosis|8p11.2 deletion syndrome
ANK3	chr10:60134359-60137341:-	A3_NMD	ANK3-related intellectual disability-sleep disturbance syndrome
ANK3	chr10:60145968-60146021:-	ES_NMD	ANK3-related intellectual disability-sleep disturbance syndrome
ANKAR	chr2:189720788-189727822:+	A3_NMD
ANKAR	chr2:189728660-189728821:+	ES_NMD
ANKAR	chr2:189743275-189743474:+	ES_NMD
ANKDD1A	chr15:64917485-64921920:+	A5_NMD
ANKDD1A	chr15:64950954-64951233:+	EI_NMD
ANKFY1	chr17:4235772-4235890:-	ES_NMD	Familial idiopathic steroid-resistant nephrotic syndrome with diffuse mesangial proliferation
ANKIB1	chr7:92325928-92326008:+	EI_NMD
ANKIB1	chr7:92392241-92392292:+	ES_NMD
ANKK1	chr11:113394728-113394782:+	EI_NMD
ANKLE1	chr19:17271597-17271655:+	ES_NMD
ANKLE1	chr19:17277384-17277479:+	EI_NMD
ANKLE1	chr19:17284089-17284266:+	ES_NMD
ANKLE2	chr12:132741809-132741891:-	EI_NMD	Autosomal recessive primary microcephaly
ANKRD10	chr13:110880113-110883729:-	A5_NMD
ANKRD10	chr13:110900530-110900661:-	EI_NMD
ANKRD10	chr13:110900530-110900694:-	EI_NMD
ANKRD10	chr13:110900662-110906032:-	A3_NMD
ANKRD11	chr16:89291681-89291777:-	EI_NMD	16q24.3 microdeletion syndrome|KBG syndrome
ANKRD11	chr16:89291681-89291799:-	EI_NMD	16q24.3 microdeletion syndrome|KBG syndrome
ANKRD11	chr16:89291800-89305205:-	A3_NMD	16q24.3 microdeletion syndrome|KBG syndrome
ANKRD11	chr16:89305345-89313316:-	A5_NMD	16q24.3 microdeletion syndrome|KBG syndrome
ANKRD11	chr16:89313317-89313589:-	EI_NMD	16q24.3 microdeletion syndrome|KBG syndrome
ANKRD12	chr18:9103434-9117837:+	A5_NMD
ANKRD12	chr18:9200514-9200644:+	EI_NMD
ANKRD12	chr18:9239477-9239556:+	EI_NMD
ANKRD13D	chr11:67300500-67300989:+	A5_NMD
ANKRD18A	chr9:38540851-38541454:-	AI_NMD
ANKRD18A	chr9:38541289-38541562:-	ES_NMD
ANKRD18A	chr9:38541456-38541562:-	ES_NMD
ANKRD18A	chr9:38542591-38542946:-	AI_NMD
ANKRD18A	chr9:38573084-38573129:-	EI_NMD
ANKRD18CP	chr9:97204861-97205034:-	ES_NMD
ANKRD18DP	chr3:198059362-198063717:-	A3_NMD
ANKRD19P	chr9:92828938-92829163:+	EI_NMD
ANKRD20A1	chr9:66151584-66151809:-	EI_NMD
ANKRD20A11P	chr21:13909694-13910495:-	A3_NMD
ANKRD20A11P	chr21:13915187-13915409:-	EI_NMD
ANKRD20A11P	chr21:13916747-13916958:-	ES_NMD
ANKRD20A11P	chr21:13927335-13927447:-	ES_NMD
ANKRD20A11P	chr21:13932375-13933666:-	A5_NMD
ANKRD20A11P	chr21:13945110-13951066:-	A3_NMD
ANKRD20A2	chr9:40326284-40326445:+	ES_NMD
ANKRD20A2	chr9:40326318-40326445:+	ES_NMD
ANKRD20A2	chr9:66151584-66151809:-	EI_NMD
ANKRD20A3	chr9:66151584-66151809:-	EI_NMD
ANKRD20A3_locus1	chr9:40326284-40326445:+	ES_NMD
ANKRD20A3_locus1	chr9:40326318-40326445:+	ES_NMD
ANKRD20A4	chr9:64390787-64394740:+	A3_NMD
ANKRD20A4	chr9:64409631-64410783:+	A5_NMD
ANKRD20A4-ANKRD20A20P	chr9:64390787-64394740:+	A3_NMD
ANKRD20A4-ANKRD20A20P	chr9:64409631-64410783:+	A5_NMD
ANKRD20A5P	chr18:14183652-14183766:+	EI_NMD
ANKRD20A5P	chr18:14211309-14211416:+	ES_NMD
ANKRD26P3	chr13:19295385-19296635:-	A5_NMD
ANKRD26P3	chr13:19309783-19314713:-	A5_NMD
ANKRD26P3	chr13:19314748-19316886:-	A3_NMD
ANKRD27	chr19:32646459-32646615:-	ES_NMD
ANKRD28	chr3:15668307-15670108:-	AI_NMD
ANKRD29	chr18:23609224-23609291:-	EI_NMD
ANKRD30BL	chr2:132152806-132153694:-	EI_NMD
ANKRD30BL	chr2:132153532-132153694:-	EI_NMD
ANKRD33B	chr5:10624725-10625181:+	EI_NMD
ANKRD34C-AS1	chr15:79213187-79213359:-	ES_NMD
ANKRD36B	chr2:97576379-97576446:-	ES_NMD
ANKRD36BP2	chr2:88772973-88773044:+	EI_NMD
ANKRD36BP2	chr2:88784927-88786469:+	A5_NMD
ANKRD36BP2	chr2:88804452-88804785:+	AI_NMD
ANKRD36BP2	chr2:88805409-88806322:+	A3_NMD
ANKRD45	chr1:173627065-173627159:-	ES_NMD
ANKRD49	chr11:94497119-94498070:+	A5_NMD
ANKRD49	chr11:94497902-94497964:+	EI_NMD
ANKRD6	chr6:89616874-89616956:+	EI_NMD
ANKS3	chr16:4717554-4724749:-	A3_NMD	Situs inversus totalis
ANKS3	chr16:4724750-4724831:-	ES_NMD	Situs inversus totalis
ANKS3	chr16:4726659-4726776:-	ES_NMD	Situs inversus totalis
ANKS3	chr16:4726659-4726854:-	ES_NMD	Situs inversus totalis
ANKS3	chr16:4726777-4726978:-	A3_NMD	Situs inversus totalis
ANKS3	chr16:4726979-4727177:-	EI_NMD	Situs inversus totalis
ANKS3	chr16:4729980-4730151:-	EI_NMD	Situs inversus totalis
ANKS3	chr16:4762714-4765564:-	A3_NMD	Situs inversus totalis
ANKUB1	chr3:149968526-149970724:-	A3_NMD
ANKZF1	chr2:219230406-219232259:+	A5_NMD
ANLN	chr7:36406571-36407733:+	A5_NMD	Familial idiopathic steroid-resistant nephrotic syndrome with focal segmental hyalinosis
ANLN	chr7:36411059-36411166:+	ES_NMD	Familial idiopathic steroid-resistant nephrotic syndrome with focal segmental hyalinosis
ANO4	chr12:100971407-100974782:+	A3_NMD
ANO6	chr12:45228168-45228273:+	EI_NMD	Scott syndrome
ANP32A	chr15:68787496-68787769:-	A3_NMD
ANP32A-IT1	chr15:68787496-68787769:-	A3_NMD
ANPEP	chr15:89804618-89804945:-	A5_NMD
ANTXRLP1	chr10:46254617-46254686:-	ES_NMD
ANXA2	chr15:60390213-60390317:-	EI_NMD
ANXA2R	chr5:43016362-43016477:-	ES_NMD
ANXA4	chr2:69808190-69810593:+	A5_NMD
ANXA5	chr4:121686288-121686372:-	EI_NMD
ANXA8	chr10:47475493-47475572:-	ES_NMD
ANXA8	chr10:47476232-47476322:-	EI_NMD
AOAH	chr7:36690097-36690180:-	EI_NMD
AOAH-IT1	chr7:36690097-36690180:-	EI_NMD
AP1AR	chr4:112263087-112265012:+	A3_NMD
AP1G2	chr14:23563200-23563282:-	EI_NMD
AP1G2	chr14:23563610-23563715:-	A3_NMD
AP1G2	chr14:23563611-23563714:-	AI_NMD
AP1M2	chr19:10584970-10585044:-	EI_NMD
AP1S3	chr2:223765351-223777690:-	A5_NMD	Pustulosis palmaris et plantaris|Acrodermatitis continua of Hallopeau|Generalized pustular psoriasis
AP1S3	chr2:223775901-223776009:-	ES_NMD	Pustulosis palmaris et plantaris|Acrodermatitis continua of Hallopeau|Generalized pustular psoriasis
AP1S3	chr2:223776049-223776158:-	ES_NMD	Pustulosis palmaris et plantaris|Acrodermatitis continua of Hallopeau|Generalized pustular psoriasis
AP2A2	chr11:1000432-1000598:+	ES_NMD
AP2B1	chr17:35598336-35600985:+	A3_NMD
AP2B1	chr17:35600937-35601071:+	EI_NMD
AP2B1	chr17:35641976-35650602:+	A3_NMD
AP2B1	chr17:35833907-35833941:+	ES_NMD
AP3B2	chr15:82663296-82663559:-	A3_NMD	Undetermined early-onset epileptic encephalopathy
AP3M1	chr10:74124525-74126125:-	A5_NMD
AP3S1	chr5:115898649-115898789:+	EI_NMD
AP3S1	chr5:115906821-115906861:+	EI_NMD
AP3S1	chr5:115912089-115912136:+	EI_NMD
AP3S2	chr15:89877306-89877424:-	EI_NMD
AP3S2	chr15:89878265-89878300:-	ES_NMD
AP3S2	chr15:89889137-89893880:-	A3_NMD
AP4E1	chr15:50930972-50934535:+	A3_NMD	Severe intellectual disability and progressive spastic paraplegia
AP4E1	chr15:50934536-50934697:+	ES_NMD	Severe intellectual disability and progressive spastic paraplegia
AP4E1	chr15:50934624-50934697:+	ES_NMD	Severe intellectual disability and progressive spastic paraplegia
AP4E1	chr15:50948160-50949823:+	A3_NMD	Severe intellectual disability and progressive spastic paraplegia
AP4M1	chr7:100101970-100102244:+	AI_NMD	Severe intellectual disability and progressive spastic paraplegia
AP4M1	chr7:100102246-100102393:+	EI_NMD	Severe intellectual disability and progressive spastic paraplegia
AP4M1	chr7:100102675-100102781:+	EI_NMD	Severe intellectual disability and progressive spastic paraplegia
AP4M1	chr7:100102782-100103408:+	A5_NMD	Severe intellectual disability and progressive spastic paraplegia
AP4M1	chr7:100102864-100102960:+	ES_NMD	Severe intellectual disability and progressive spastic paraplegia
AP4M1	chr7:100104874-100104940:+	ES_NMD	Severe intellectual disability and progressive spastic paraplegia
AP4M1	chr7:100105045-100105098:+	ES_NMD	Severe intellectual disability and progressive spastic paraplegia
AP5M1	chr14:57274244-57274889:+	ES_NMD
AP5Z1	chr7:4786429-4787595:+	A3_NMD	Autosomal recessive spastic paraplegia type 48
APBB2	chr4:40827220-40830457:-	A5_NMD
APBB3	chr5:140561844-140561995:-	EI_NMD
APBB3	chr5:140561996-140562099:-	A3_NMD
APC	chr5:112864621-112864732:+	ES_NMD	Desmoid tumor|Familial adenomatous polyposis due to 5q22.2 microdeletion|Turcot syndrome with polyposis|Gardner syndrome|APC-related attenuated familial adenomatous polyposis|Gastric adenocarcinoma and proximal polyposis of the stomach|Cenani-Lenz syndrome
APC	chr5:112881957-112882049:+	ES_NMD	Desmoid tumor|Familial adenomatous polyposis due to 5q22.2 microdeletion|Turcot syndrome with polyposis|Gardner syndrome|APC-related attenuated familial adenomatous polyposis|Gastric adenocarcinoma and proximal polyposis of the stomach|Cenani-Lenz syndrome
APCDD1	chr18:10468469-10468652:+	ES_NMD	Hypotrichosis simplex
APCDD1	chr18:10471530-10472061:+	ES_NMD	Hypotrichosis simplex
APCDD1L-DT	chr20:58519504-58519599:+	EI_NMD
APCDD1L-DT	chr20:58519504-58519625:+	EI_NMD
APCDD1L-DT	chr20:58521390-58521551:+	EI_NMD
APEH	chr3:49674489-49674621:+	EI_NMD
APEH	chr3:49674622-49675693:+	A5_NMD
APEH	chr3:49675183-49675309:+	ES_NMD
APEH	chr3:49675967-49676377:+	A3_NMD
APEH	chr3:49676056-49676219:+	ES_NMD
APH1A	chr1:150267716-150267789:-	ES_NMD
APH1B	chr15:63277930-63279160:+	A5_NMD
APH1B	chr15:63278291-63278354:+	EI_NMD
APLF	chr2:68513685-68526060:+	A5_NMD
APLF	chr2:68535283-68535383:+	EI_NMD
APOA2	chr1:161222918-161223266:-	EI_NMD	AApoAII amyloidosis
APOBEC3C	chr22:39015595-39015751:+	ES_NMD
APOBEC3D	chr22:39015595-39015751:+	ES_NMD
APOC1P1	chr19:44927610-44927930:+	EI_NMD
APOC1P1	chr19:44927795-44927930:+	EI_NMD
APOL1	chr22:36259669-36259918:+	EI_NMD	Sporadic idiopathic steroid-resistant nephrotic syndrome with focal segmental hyalinosis
APOL1	chr22:36259919-36261595:+	A5_NMD	Sporadic idiopathic steroid-resistant nephrotic syndrome with focal segmental hyalinosis
APOL3	chr22:36145501-36145575:-	AI_NMD
APOL3	chr22:36149046-36149142:-	EI_NMD
APOL3	chr22:36149143-36156843:-	A3_NMD
APOL3	chr22:36149143-36156843:-	A5_NMD
APOL3	chr22:36149771-36149964:-	EI_NMD
APOL3	chr22:36156844-36157006:-	EI_NMD
APOLD1	chr12:12726297-12726373:+	EI_NMD
APOM	chr6:31656634-31657224:+	A5_NMD
APOO	chrX:23874403-23874457:-	ES_NMD
APOPT1	chr14:103563215-103563379:+	EI_NMD	Non-progressive predominantly posterior cavitating leukoencephalopathy with peripheral neuropathy
APOPT1	chr14:103574107-103574170:+	ES_NMD	Non-progressive predominantly posterior cavitating leukoencephalopathy with peripheral neuropathy
APOPT1	chr14:103579371-103579491:+	EI_NMD	Non-progressive predominantly posterior cavitating leukoencephalopathy with peripheral neuropathy
APOPT1	chr14:103684986-103685036:+	EI_NMD	Non-progressive predominantly posterior cavitating leukoencephalopathy with peripheral neuropathy
APOPT1	chr14:103693553-103693634:+	EI_NMD	Non-progressive predominantly posterior cavitating leukoencephalopathy with peripheral neuropathy
APPBP2	chr17:60496413-60496441:-	EI_NMD
APPL2	chr12:105199525-105203702:-	A3_NMD
APRT	chr16:88810149-88811549:-	A5_NMD	Adenine phosphoribosyltransferase deficiency
APRT	chr16:88810423-88810556:-	ES_NMD	Adenine phosphoribosyltransferase deficiency
APTR	chr7:77661198-77661333:-	ES_NMD
APTR	chr7:77684252-77685201:-	A3_NMD
APTR	chr7:77685202-77685328:-	ES_NMD
APTX	chr9:32984631-32984857:-	ES_NMD	Ataxia-oculomotor apraxia type 1
APTX	chr9:32987544-32987731:-	ES_NMD	Ataxia-oculomotor apraxia type 1
APTX	chr9:32987544-32987846:-	ES_NMD	Ataxia-oculomotor apraxia type 1
APTX	chr9:32987732-32988082:-	A3_NMD	Ataxia-oculomotor apraxia type 1
APTX	chr9:32987847-32989758:-	A3_NMD	Ataxia-oculomotor apraxia type 1
APTX	chr9:32988083-32988124:-	EI_NMD	Ataxia-oculomotor apraxia type 1
APTX	chr9:32988083-32988129:-	EI_NMD	Ataxia-oculomotor apraxia type 1
APTX	chr9:32988125-32989758:-	A3_NMD	Ataxia-oculomotor apraxia type 1
APTX	chr9:32989896-33024803:-	A5_NMD	Ataxia-oculomotor apraxia type 1
AQP1	chr7:30766345-30766561:+	ES_NMD
AQP3	chr9:33442971-33443178:-	A5_NMD
AQP3	chr9:33442972-33443177:-	AI_NMD
AQP4	chr18:26862593-26865657:-	A3_NMD
AQP4-AS1	chr18:26892871-26892992:+	EI_NMD
AQP4-AS1	chr18:26928245-26928398:+	ES_NMD
AQP7	chr9:33386404-33386541:-	EI_NMD
AQP7	chr9:33386542-33394126:-	A5_NMD
AQP7	chr9:33394127-33394277:-	EI_NMD
AQR	chr15:34904506-34906518:-	A5_NMD
ARAP2	chr4:36052006-36052053:-	ES_NMD
ARAP2	chr4:36147713-36148404:-	A3_NMD
AREL1	chr14:74663512-74663822:-	EI_NMD
AREL1	chr14:74670143-74670761:-	A3_NMD
AREL1	chr14:74678179-74678329:-	EI_NMD
ARF3	chr12:48925123-48925299:-	A3_NMD
ARF3	chr12:48925167-48925299:-	A3_NMD
ARF4	chr3:57583898-57584032:-	EI_NMD
ARF4	chr3:57584033-57584383:-	A3_NMD
ARF4-AS1	chr3:57600059-57600169:+	ES_NMD
ARFGAP1	chr20:63284514-63284864:+	AI_NMD
ARFGAP2	chr11:47172281-47172333:-	EI_NMD
ARFGAP2	chr11:47175015-47175098:-	ES_NMD
ARFGAP2	chr11:47175182-47175313:-	ES_NMD
ARFGAP2	chr11:47175314-47176515:-	A3_NMD
ARFGAP2	chr11:47175872-47175923:-	ES_NMD
ARFRP1	chr20:63701830-63701895:-	EI_NMD
ARFRP1	chr20:63701896-63702135:-	A3_NMD
ARHGAP11B	chr15:30748576-30748670:+	ES_NMD
ARHGAP17	chr16:24968769-24970506:-	A3_NMD
ARHGAP17	chr16:24972596-24972633:-	EI_NMD
ARHGAP21	chr10:24589303-24590453:-	A5_NMD
ARHGAP21	chr10:24590454-24590550:-	EI_NMD
ARHGAP22	chr10:48451608-48453303:-	A3_NMD
ARHGAP22	chr10:48454162-48455053:-	A5_NMD
ARHGAP22	chr10:48652397-48655508:-	A5_NMD
ARHGAP22-IT1	chr10:48451608-48453303:-	A3_NMD
ARHGAP22-IT1	chr10:48454162-48455053:-	A5_NMD
ARHGAP22-IT1	chr10:48652397-48655508:-	A5_NMD
ARHGAP23	chr17:38477579-38477705:+	EI_NMD
ARHGAP23	chr17:38477707-38477826:+	AI_NMD
ARHGAP25	chr2:68813420-68816153:+	A3_NMD
ARHGAP26	chr5:143147382-143207382:+	A3_NMD
ARHGAP26	chr5:143207383-143207473:+	EI_NMD
ARHGAP26-IT1	chr5:143147382-143207382:+	A3_NMD
ARHGAP26-IT1	chr5:143207383-143207473:+	EI_NMD
ARHGAP27	chr17:45404682-45405027:-	A5_NMD
ARHGAP27	chr17:45404683-45405026:-	AI_NMD
ARHGAP27P1	chr17:64750594-64750723:-	EI_NMD
ARHGAP27P1	chr17:64779981-64780205:-	ES_NMD
ARHGAP27P1	chr17:64814863-64815245:-	ES_NMD
ARHGAP27P1	chr17:64822054-64822252:-	AI_NMD
ARHGAP27P1	chr17:64824625-64824872:-	ES_NMD
ARHGAP27P1-BPTFP1-KPNA2P3	chr17:64750594-64750723:-	EI_NMD
ARHGAP27P1-BPTFP1-KPNA2P3	chr17:64779981-64780205:-	ES_NMD
ARHGAP27P1-BPTFP1-KPNA2P3	chr17:64814863-64815245:-	ES_NMD
ARHGAP27P1-BPTFP1-KPNA2P3	chr17:64822054-64822252:-	AI_NMD
ARHGAP27P1-BPTFP1-KPNA2P3	chr17:64824625-64824872:-	ES_NMD
ARHGAP30	chr1:161059614-161059716:-	ES_NMD
ARHGAP30	chr1:161060156-161060262:-	EI_NMD
ARHGAP42	chr11:100986074-100986352:+	EI_NMD
ARHGAP45	chr19:1083067-1083275:+	A3_NMD
ARHGAP5	chr14:32117140-32117287:+	ES_NMD
ARHGAP6	chrX:11148630-11148719:-	EI_NMD
ARHGAP8	chr22:44726635-44731734:+	A3_NMD
ARHGAP8	chr22:44735027-44735162:+	ES_NMD
ARHGAP8	chr22:44802077-44802164:+	ES_NMD
ARHGDIA	chr17:81869237-81869541:-	A3_NMD	Familial idiopathic steroid-resistant nephrotic syndrome with diffuse mesangial sclerosis
ARHGDIA	chr17:81869237-81869541:-	A5_NMD	Familial idiopathic steroid-resistant nephrotic syndrome with diffuse mesangial sclerosis
ARHGDIA	chr17:81869330-81869406:-	ES_NMD	Familial idiopathic steroid-resistant nephrotic syndrome with diffuse mesangial sclerosis
ARHGEF10	chr8:1843353-1843436:+	ES_NMD	Autosomal dominant slowed nerve conduction velocity
ARHGEF10	chr8:1869317-1876570:+	A5_NMD	Autosomal dominant slowed nerve conduction velocity
ARHGEF10L	chr1:17603592-17607798:+	A3_NMD
ARHGEF10L	chr1:17639238-17639981:+	EI_NMD
ARHGEF2	chr1:155965631-155965760:-	ES_NMD
ARHGEF26-AS1	chr3:154028406-154028562:-	ES_NMD
ARHGEF26-AS1	chr3:154030377-154108668:-	A3_NMD
ARHGEF3	chr3:57007182-57007336:-	EI_NMD
ARHGEF34P	chr7:144277760-144278314:-	A5_NMD
ARHGEF34P	chr7:144311884-144311936:-	ES_NMD
ARHGEF34P	chr7:144311884-144311939:-	ES_NMD
ARHGEF34P	chr7:144350718-144350824:-	ES_NMD
ARHGEF7	chr13:111205289-111205373:+	EI_NMD
ARHGEF7	chr13:111280272-111280350:+	ES_NMD
ARHGEF9	chrX:63655738-63656509:-	A5_NMD	Hyperekplexia-epilepsy syndrome
ARHGEF9	chrX:63722762-63722897:-	EI_NMD	Hyperekplexia-epilepsy syndrome
ARHGEF9-IT1	chrX:63655738-63656509:-	A5_NMD
ARHGEF9-IT1	chrX:63722762-63722897:-	EI_NMD
ARID1A	chr1:26775817-26775956:+	EI_NMD	Coffin-Siris syndrome
ARID1B	chr6:157164639-157164748:+	EI_NMD	Coffin-Siris syndrome|6q25 microdeletion syndrome
ARID3A	chr19:961762-961940:+	EI_NMD
ARID4A	chr14:58303538-58303761:+	EI_NMD
ARID4B	chr1:235155113-235160892:-	A5_NMD
ARID4B	chr1:235160511-235160647:-	ES_NMD
ARID4B	chr1:235176748-235176903:-	EI_NMD
ARIH1	chr15:72572263-72572380:+	EI_NMD
ARL1	chr12:101403142-101403255:-	EI_NMD
ARL13B	chr3:93980483-93995877:+	A3_NMD	Joubert syndrome
ARL13B	chr3:93995874-93995944:+	EI_NMD	Joubert syndrome
ARL13B	chr3:93995878-93995944:+	EI_NMD	Joubert syndrome
ARL13B	chr3:94003659-94003908:+	ES_NMD	Joubert syndrome
ARL13B	chr3:94035331-94035436:+	ES_NMD	Joubert syndrome
ARL13B	chr3:94035331-94035441:+	ES_NMD	Joubert syndrome
ARL16	chr17:81682150-81682442:-	A5_NMD
ARL16	chr17:81682151-81682441:-	AI_NMD
ARL16	chr17:81682443-81682675:-	EI_NMD
ARL2	chr11:65032168-65032271:+	EI_NMD
ARL2	chr11:65032272-65032430:+	A5_NMD
ARL2-SNX15	chr11:65032168-65032271:+	EI_NMD
ARL2-SNX15	chr11:65032272-65032430:+	A5_NMD
ARL5A	chr2:151841668-151841739:-	EI_NMD
ARL5A	chr2:151860711-151860820:-	EI_NMD
ARL5A	chr2:151860821-151870530:-	A5_NMD
ARL5A	chr2:151860821-151872416:-	A5_NMD
ARL5A	chr2:151869177-151869193:-	ES_NMD
ARL5A	chr2:151869177-151869735:-	ES_NMD
ARL5A	chr2:151869736-151870530:-	A3_NMD
ARL5A	chr2:151869737-151870529:-	AI_NMD
ARL5A	chr2:151870531-151870611:-	ES_NMD
ARL5A	chr2:151870842-151870861:-	ES_NMD
ARL5A	chr2:151870842-151870902:-	EI_NMD
ARL5A	chr2:151872417-151872493:-	EI_NMD
ARL5A	chr2:151971545-151971700:-	EI_NMD
ARL5A	chr2:151971701-151973668:-	A3_NMD
ARL6	chr3:97788120-97791213:+	A3_NMD	Retinitis pigmentosa|Bardet-Biedl syndrome
ARL6	chr3:97791214-97791826:+	EI_NMD	Retinitis pigmentosa|Bardet-Biedl syndrome
ARL6	chr3:97798204-97800702:+	A3_NMD	Retinitis pigmentosa|Bardet-Biedl syndrome
ARL6IP4	chr12:122978361-122978440:+	AI_NMD
ARL6IP4	chr12:122981300-122981655:+	A3_NMD
ARL6IP6	chr2:152717996-152720532:+	A5_NMD	Cutis marmorata telangiectatica congenita
ARL6IP6	chr2:152718581-152720532:+	A5_NMD	Cutis marmorata telangiectatica congenita
ARL6IP6	chr2:152719898-152720004:+	EI_NMD	Cutis marmorata telangiectatica congenita
ARL6IP6	chr2:152720587-152735045:+	A3_NMD	Cutis marmorata telangiectatica congenita
ARL6IP6	chr2:152732531-152732580:+	EI_NMD	Cutis marmorata telangiectatica congenita
ARL9	chr4:56511185-56511347:+	ES_NMD
ARMC10	chr7:103086869-103086937:+	EI_NMD
ARMC5	chr16:31460279-31461921:+	A5_NMD	Cushing syndrome due to macronodular adrenal hyperplasia
ARMC6	chr19:19037552-19037707:+	EI_NMD
ARMC6	chr19:19042711-19042877:+	EI_NMD
ARMC8	chr3:138237385-138239467:+	A5_NMD
ARMC8	chr3:138237482-138237572:+	ES_NMD
ARMC9	chr2:231288660-231288721:+	EI_NMD	Joubert syndrome
ARMC9	chr2:231288660-231290019:+	EI_NMD	Joubert syndrome
ARMCX4	chrX:101488444-101489315:+	ES_NMD
ARMCX4	chrX:101524204-101524432:+	ES_NMD
ARMCX5	chrX:102601880-102601977:+	EI_NMD
ARMCX5	chrX:102770352-102770420:+	ES_NMD
ARMCX5	chrX:102816992-102817082:+	ES_NMD
ARMCX5	chrX:102825993-102826169:+	ES_NMD
ARMCX5	chrX:102834628-102834976:+	ES_NMD
ARMCX5	chrX:102834772-102834900:+	AI_NMD
ARMCX5	chrX:102839801-102839863:+	ES_NMD
ARMCX5	chrX:102839801-102839972:+	ES_NMD
ARMCX5	chrX:102845857-102846020:+	EI_NMD
ARMCX5	chrX:102884143-102884808:+	ES_NMD
ARMCX5	chrX:102884809-102897573:+	A5_NMD
ARMCX5	chrX:102901023-102901133:+	EI_NMD
ARMCX5-GPRASP2	chrX:102601880-102601977:+	EI_NMD
ARMCX5-GPRASP2	chrX:102770352-102770420:+	ES_NMD
ARMCX5-GPRASP2	chrX:102816992-102817082:+	ES_NMD
ARMCX5-GPRASP2	chrX:102825993-102826169:+	ES_NMD
ARMCX5-GPRASP2	chrX:102834628-102834976:+	ES_NMD
ARMCX5-GPRASP2	chrX:102834772-102834900:+	AI_NMD
ARMCX5-GPRASP2	chrX:102839801-102839863:+	ES_NMD
ARMCX5-GPRASP2	chrX:102839801-102839972:+	ES_NMD
ARMCX5-GPRASP2	chrX:102845857-102846020:+	EI_NMD
ARMCX5-GPRASP2	chrX:102884143-102884808:+	ES_NMD
ARMCX5-GPRASP2	chrX:102884809-102897573:+	A5_NMD
ARMCX5-GPRASP2	chrX:102901023-102901133:+	EI_NMD
ARMCX6	chrX:101615762-101616670:-	AI_NMD
ARMH1	chr1:44698063-44698229:+	EI_NMD
ARMH4	chr14:58274136-58291634:-	A3_NMD
ARMH4	chr14:58285591-58285756:-	EI_NMD
ARMH4	chr14:58288718-58288813:-	ES_NMD
ARMH4	chr14:58293066-58293138:-	ES_NMD
ARMH4	chr14:58293314-58293544:-	ES_NMD
ARMH4	chr14:58293766-58295811:-	ES_NMD
ARNTL	chr11:13375763-13376544:+	A3_NMD
ARNTL	chr11:13384480-13384724:+	EI_NMD
ARPC1A	chr7:99363543-99363633:+	EI_NMD
ARPC1B	chr7:99363543-99363633:+	EI_NMD
ARPC2	chr2:218226996-218227097:+	EI_NMD
ARPC2	chr2:218236369-218236733:+	ES_NMD
ARPC4	chr3:9799879-9800067:+	EI_NMD
ARPC4	chr3:9810621-9810709:+	EI_NMD
ARPC4	chr3:9813346-9818554:+	A3_NMD
ARPC4	chr3:9816074-9816202:+	ES_NMD
ARPC4	chr3:9816203-9818554:+	A3_NMD
ARPC4	chr3:9817645-9817759:+	ES_NMD
ARPC4	chr3:9817760-9818554:+	A3_NMD
ARPC4	chr3:9817761-9818553:+	AI_NMD
ARPC4	chr3:9818555-9818920:+	EI_NMD
ARPC4	chr3:9825800-9825948:+	ES_NMD
ARPC4	chr3:9827073-9828959:+	A5_NMD
ARPC4	chr3:9827074-9827213:+	AI_NMD
ARPC4	chr3:9827215-9827240:+	ES_NMD
ARPC4	chr3:9833246-9834426:+	A5_NMD
ARPC4	chr3:9834427-9834503:+	EI_NMD
ARPC4-TTLL3	chr3:9799879-9800067:+	EI_NMD
ARPC4-TTLL3	chr3:9810621-9810709:+	EI_NMD
ARPC4-TTLL3	chr3:9813346-9818554:+	A3_NMD
ARPC4-TTLL3	chr3:9816074-9816202:+	ES_NMD
ARPC4-TTLL3	chr3:9816203-9818554:+	A3_NMD
ARPC4-TTLL3	chr3:9817645-9817759:+	ES_NMD
ARPC4-TTLL3	chr3:9817760-9818554:+	A3_NMD
ARPC4-TTLL3	chr3:9817761-9818553:+	AI_NMD
ARPC4-TTLL3	chr3:9818555-9818920:+	EI_NMD
ARPC4-TTLL3	chr3:9825800-9825948:+	ES_NMD
ARPC4-TTLL3	chr3:9827073-9828959:+	A5_NMD
ARPC4-TTLL3	chr3:9827074-9827213:+	AI_NMD
ARPC4-TTLL3	chr3:9827215-9827240:+	ES_NMD
ARPC4-TTLL3	chr3:9833246-9834426:+	A5_NMD
ARPC4-TTLL3	chr3:9834427-9834503:+	EI_NMD
ARPIN	chr15:89877306-89877424:-	EI_NMD
ARPIN	chr15:89878265-89878300:-	ES_NMD
ARPIN	chr15:89889137-89893880:-	A3_NMD
ARPP21	chr3:35687739-35687883:+	ES_NMD
ARPP21	chr3:35707451-35707541:+	EI_NMD
ARPP21	chr3:35721838-35729302:+	A5_NMD
ARRB2	chr17:4718261-4718345:+	ES_NMD
ARRDC1	chr9:137717274-137728348:+	A5_NMD
ARRDC1	chr9:137728594-137743370:+	A5_NMD
ARRDC1	chr9:137802857-137803010:+	EI_NMD
ARRDC1	chr9:137803244-137803352:+	EI_NMD
ARRDC3	chr5:91373877-91374113:-	A3_NMD
ARSD	chrX:2923168-2923306:-	EI_NMD
ARSG	chr17:68515567-68522755:+	A5_NMD
ARSJ	chr4:113903676-113906664:-	A5_NMD
ARSJ	chr4:113906665-113906745:-	EI_NMD
ARSK	chr5:95580892-95580942:+	EI_NMD
ARSK	chr5:95600625-95600683:+	EI_NMD
ARV1	chr1:230999623-230999801:+	EI_NMD	Undetermined early-onset epileptic encephalopathy
ASAH1	chr8:18069879-18071330:-	A5_NMD	Farber disease|Spinal muscular atrophy-progressive myoclonic epilepsy syndrome
ASAH1	chr8:18071300-18071411:-	EI_NMD	Farber disease|Spinal muscular atrophy-progressive myoclonic epilepsy syndrome
ASAH1	chr8:18071331-18071390:-	EI_NMD	Farber disease|Spinal muscular atrophy-progressive myoclonic epilepsy syndrome
ASAH1	chr8:18075588-18083916:-	A5_NMD	Farber disease|Spinal muscular atrophy-progressive myoclonic epilepsy syndrome
ASAH1	chr8:18076177-18076413:-	ES_NMD	Farber disease|Spinal muscular atrophy-progressive myoclonic epilepsy syndrome
ASAH1	chr8:18083981-18084286:-	ES_NMD	Farber disease|Spinal muscular atrophy-progressive myoclonic epilepsy syndrome
ASAH2	chr10:50198301-50198369:-	EI_NMD
ASAH2B	chr10:50744697-50744732:+	EI_NMD
ASAH2B	chr10:50745128-50745274:+	ES_NMD
ASAH2B	chr10:50745202-50745274:+	ES_NMD
ASAP3	chr1:23433273-23433361:-	A5_NMD
ASAP3	chr1:23434619-23435722:-	A5_NMD
ASAP3	chr1:23456195-23484035:-	A5_NMD
ASB1	chr2:238433554-238433695:+	ES_NMD
ASB13	chr10:5642473-5642553:-	EI_NMD
ASB13	chr10:5651213-5651363:-	ES_NMD
ASB16	chr17:44176941-44177608:+	A5_NMD
ASB16-AS1	chr17:44178184-44178363:-	ES_NMD
ASB16-AS1	chr17:44181721-44182929:-	A3_NMD
ASB16-AS1	chr17:44182930-44183093:-	ES_NMD
ASB16-AS1	chr17:44183094-44186564:-	A3_NMD
ASCC1	chr10:72212188-72212285:-	EI_NMD	Prenatal-onset spinal muscular atrophy with congenital bone fractures
ASCC2	chr22:29827477-29827600:-	EI_NMD
ASCC2	chr22:29836438-29836500:-	EI_NMD
ASCC3	chr6:100864064-100864214:-	ES_NMD
ASF1B	chr19:14121532-14121677:-	EI_NMD
ASH1L	chr1:155345963-155346207:-	EI_NMD
ASIC1	chr12:50076968-50077049:+	EI_NMD
ASIC1	chr12:50077050-50077212:+	A5_NMD
ASL	chr7:66130127-66130248:+	EI_NMD	Argininosuccinic aciduria
ASMT	chrX:1600138-1600207:+	EI_NMD
ASMT	chrY:1600138-1600207:+	EI_NMD
ASMTL-AS1	chrX:1402226-1403460:+	A3_NMD
ASMTL-AS1	chrX:1403586-1412742:+	A3_NMD
ASMTL-AS1	chrX:1412889-1413761:+	A3_NMD
ASMTL-AS1	chrY:1402226-1403460:+	A3_NMD
ASMTL-AS1	chrY:1403586-1412742:+	A3_NMD
ASMTL-AS1	chrY:1412889-1413761:+	A3_NMD
ASNS	chr7:97854755-97855352:-	A3_NMD	Congenital microcephaly-severe encephalopathy-progressive cerebral atrophy syndrome
ASNS	chr7:97913013-97913104:-	EI_NMD	Congenital microcephaly-severe encephalopathy-progressive cerebral atrophy syndrome
ASNS	chr7:97945508-97945615:-	ES_NMD	Congenital microcephaly-severe encephalopathy-progressive cerebral atrophy syndrome
ASNS	chr7:97969005-97969052:-	ES_NMD	Congenital microcephaly-severe encephalopathy-progressive cerebral atrophy syndrome
ASNSP1	chr8:46593464-46593631:-	EI_NMD
ASNSP1	chr8:46593632-46595114:-	A3_NMD
ASNSP1	chr8:46600436-46600674:-	ES_NMD
ASPA	chr17:3476301-3481602:+	A5_NMD	Severe Canavan disease|Mild Canavan disease
ASPHD1	chr16:29906079-29906127:+	ES_NMD
ASPRV1	chr2:69964231-69964427:-	EI_NMD
ASPRV1	chr2:69964369-69964427:-	EI_NMD
ASPRV1	chr2:69988742-69988838:-	EI_NMD
ASPRV1	chr2:70032133-70032255:-	EI_NMD
ASPRV1	chr2:70055714-70055910:-	ES_NMD
ASPRV1	chr2:70059643-70059680:-	EI_NMD
ASPRV1	chr2:70081370-70081490:-	EI_NMD
ASPRV1	chr2:70083507-70083687:-	EI_NMD
ASPRV1	chr2:70083538-70083687:-	EI_NMD
ASPSCR1	chr17:81982614-81982676:+	EI_NMD	Alveolar soft tissue sarcoma|MiT family translocation renal cell carcinoma
ASPSCR1	chr17:82009932-82010052:+	EI_NMD	Alveolar soft tissue sarcoma|MiT family translocation renal cell carcinoma
ASTE1	chr3:131016990-131017049:-	EI_NMD
ASTE1	chr3:131024240-131025162:-	AI_NMD
ASXL1	chr20:32360710-32360806:+	EI_NMD	Bohring-Opitz syndrome
ASXL1	chr20:32371778-32371874:+	EI_NMD	Bohring-Opitz syndrome
ASXL3	chr18:33607677-33626872:+	A3_NMD	Severe feeding difficulties-failure to thrive-microcephaly due to ASXL3 deficiency syndrome
ASXL3	chr18:33616679-33616726:+	ES_NMD	Severe feeding difficulties-failure to thrive-microcephaly due to ASXL3 deficiency syndrome
ASXL3	chr18:33626873-33627070:+	EI_NMD	Severe feeding difficulties-failure to thrive-microcephaly due to ASXL3 deficiency syndrome
ASXL3	chr18:33690242-33690319:+	EI_NMD	Severe feeding difficulties-failure to thrive-microcephaly due to ASXL3 deficiency syndrome
ATAD1	chr10:87759701-87759787:-	EI_NMD	Hereditary hyperekplexia
ATAD2B	chr2:23816637-23816720:-	EI_NMD
ATAT1	chr6:30642768-30643011:+	ES_NMD
ATCAY	chr19:3895127-3895197:+	EI_NMD	Cerebellar ataxia, Cayman type
ATE1	chr10:121922349-121922411:-	ES_NMD
ATF1	chr12:50788208-50788325:+	EI_NMD	Melanoma of soft tissue
ATF2	chr2:175075000-175075087:-	EI_NMD
ATF2	chr2:175092543-175092616:-	EI_NMD
ATF2	chr2:175114690-175114868:-	EI_NMD
ATF2	chr2:175117990-175118118:-	ES_NMD
ATF3	chr1:212619268-212619356:+	AI_NMD
ATF7IP2	chr16:10457372-10457529:+	ES_NMD
ATF7IP2	chr16:10472110-10472183:+	ES_NMD
ATG12	chr5:115837765-115840817:-	A5_NMD
ATG12	chr5:115840497-115840612:-	EI_NMD
ATG12	chr5:115840818-115840934:-	EI_NMD
ATG16L2	chr11:72817856-72821198:+	A3_NMD
ATG16L2	chr11:72823544-72823797:+	EI_NMD
ATG16L2	chr11:72823766-72823797:+	EI_NMD
ATG16L2	chr11:72823798-72824059:+	A5_NMD
ATG4A	chrX:108137992-108150151:+	A5_NMD
ATG4A	chrX:108138078-108150151:+	A5_NMD
ATG4A	chrX:108138113-108138191:+	ES_NMD
ATG4B	chr2:241653307-241653369:+	ES_NMD
ATG4D	chr19:10545131-10547188:+	A3_NMD
ATG4D	chr19:10546839-10547071:+	ES_NMD
ATG4D	chr19:10546839-10547082:+	ES_NMD
ATG4D	chr19:10546839-10547115:+	ES_NMD
ATG4D	chr19:10547072-10547188:+	A5_NMD
ATG4D	chr19:10547073-10547187:+	AI_NMD
ATG4D	chr19:10547189-10547253:+	EI_NMD
ATG9A	chr2:219210850-219210933:-	A3_NMD
ATG9A	chr2:219215997-219216180:-	ES_NMD
ATG9A	chr2:219216466-219217669:-	A3_NMD
ATG9A	chr2:219216652-219216832:-	ES_NMD
ATG9A	chr2:219223765-219223927:-	A5_NMD
ATG9B	chr7:151015360-151015713:-	EI_NMD
ATIC	chr2:215312391-215312497:+	A5_NMD	AICA-ribosiduria
ATIC	chr2:215326822-215326978:+	ES_NMD	AICA-ribosiduria
ATL2	chr2:38343268-38343512:-	ES_NMD
ATL2	chr2:38358443-38358688:-	EI_NMD
ATP11B	chr3:182880948-182884752:+	A5_NMD
ATP11B	chr3:182908459-182908505:+	EI_NMD
ATP13A4	chr3:193433918-193435675:-	A5_NMD
ATP13A4	chr3:193439066-193440489:-	A5_NMD
ATP1A1-AS1	chr1:116406928-116407195:-	ES_NMD
ATP1A1-AS1	chr1:116411261-116411315:-	ES_NMD
ATP1B3	chr3:141902136-141902227:+	EI_NMD
ATP1B3	chr3:141916376-141916440:+	ES_NMD
ATP1B3	chr3:141916555-141916574:+	EI_NMD
ATP2A1	chr16:28892315-28892659:+	EI_NMD	Brody myopathy
ATP2A2	chr12:110347792-110350291:+	A5_NMD	Darier disease|Acrokeratosis verruciformis of Hopf
ATP2B2	chr3:10329126-10331910:-	A5_NMD	Autosomal recessive non-syndromic sensorineural deafness type DFNB
ATP2B2	chr3:10331911-10332037:-	EI_NMD	Autosomal recessive non-syndromic sensorineural deafness type DFNB
ATP2B2-IT2	chr3:10329126-10331910:-	A5_NMD
ATP2B2-IT2	chr3:10331911-10332037:-	EI_NMD
ATP2C2	chr16:84410680-84410765:+	EI_NMD
ATP4A	chr19:35556913-35557088:-	ES_NMD	Familial gastric type 1 neuroendocrine tumor
ATP5F1A	chr18:46093363-46095052:-	A3_NMD	Isolated ATP synthase deficiency
ATP5F1A	chr18:46093363-46095052:-	A5_NMD	Isolated ATP synthase deficiency
ATP5F1E	chr20:59037191-59037299:-	EI_NMD	Isolated ATP synthase deficiency
ATP5F1E	chr20:59037300-59038465:-	A3_NMD	Isolated ATP synthase deficiency
ATP5ME	chr4:673912-673966:-	ES_NMD
ATP5MG	chr11:118403924-118403985:+	ES_NMD
ATP5PO	chr21:33582165-33582246:-	EI_NMD
ATP5PO	chr21:33583488-33583666:-	ES_NMD
ATP5PO	chr21:33599286-33602233:-	A3_NMD
ATP6AP1	chrX:154429404-154431829:+	A5_NMD
ATP6AP2	chrX:40597253-40597344:+	EI_NMD	X-linked intellectual disability, Hedera type|X-linked parkinsonism-spasticity syndrome
ATP6AP2	chrX:40600769-40600881:+	EI_NMD	X-linked intellectual disability, Hedera type|X-linked parkinsonism-spasticity syndrome
ATP6V0A1	chr17:42466429-42466507:+	EI_NMD
ATP6V0A1	chr17:42510059-42510183:+	EI_NMD
ATP6V0A4	chr7:138709624-138709795:-	EI_NMD	Autosomal recessive distal renal tubular acidosis
ATP6V0B	chr1:43975665-43975848:+	EI_NMD
ATP6V0C	chr16:2497114-2498241:+	A3_NMD
ATP6V0C	chr16:2499357-2499420:+	ES_NMD
ATP6V0C	chr16:2521124-2527772:+	A3_NMD
ATP6V0C	chr16:2527561-2527615:+	ES_NMD
ATP6V0C	chr16:2527573-2527615:+	ES_NMD
ATP6V0D1	chr16:67444528-67444706:-	EI_NMD
ATP6V0D1	chr16:67453544-67453715:-	EI_NMD
ATP6V0E2-AS1	chr7:149870242-149870351:-	EI_NMD
ATP6V1A	chr3:113780732-113780783:+	EI_NMD	Autosomal recessive cutis laxa type 2, classic type|Undetermined early-onset epileptic encephalopathy
ATP6V1B1	chr2:70963162-70963261:+	ES_NMD	Autosomal recessive distal renal tubular acidosis
ATP6V1B1	chr2:70963162-70963312:+	ES_NMD	Autosomal recessive distal renal tubular acidosis
ATP6V1B1-AS1	chr2:70991830-70991983:-	ES_NMD
ATP6V1B2	chr8:20203959-20204083:+	EI_NMD	Autosomal dominant deafness-onychodystrophy syndrome|Zimmermann-Laband syndrome
ATP6V1G2	chr6:31531179-31531295:-	A3_NMD
ATP6V1G2-DDX39B	chr6:31531179-31531295:-	A3_NMD
ATP6V1H	chr8:53806742-53806858:-	EI_NMD
ATP7B	chr13:51947851-51947870:-	EI_NMD	Wilson disease
ATP7B	chr13:51961837-51961913:-	EI_NMD	Wilson disease
ATP8A1	chr4:42590811-42590884:-	ES_NMD
ATP8A1	chr4:42594289-42594362:-	ES_NMD
ATP8A2	chr13:25705163-25705353:+	EI_NMD	Dysequilibrium syndrome
ATP8B1	chr18:57659743-57659815:-	EI_NMD	Progressive familial intrahepatic cholestasis type 1|Benign recurrent intrahepatic cholestasis type 1|Intrahepatic cholestasis of pregnancy
ATP8B3	chr19:1810684-1811600:-	A5_NMD
ATP8B4	chr15:49901092-49901239:-	ES_NMD
ATP8B4	chr15:49922224-49922405:-	EI_NMD
ATP8B4	chr15:49931119-49931307:-	ES_NMD
ATP8B4	chr15:50018889-50018976:-	EI_NMD
ATP8B5P	chr9:35433766-35437769:+	A5_NMD
ATP8B5P	chr9:35438830-35440390:+	AI_NMD
ATP8B5P	chr9:35447392-35449468:+	A3_NMD
ATP8B5P	chr9:35471105-35473727:+	A5_NMD
ATP9B	chr18:79176813-79176907:+	ES_NMD
ATP9B	chr18:79213962-79214038:+	ES_NMD
ATP9B	chr18:79276105-79276289:+	EI_NMD
ATP9B	chr18:79336712-79337316:+	A3_NMD
ATP9B	chr18:79348132-79348196:+	ES_NMD
ATP9B	chr18:79361739-79361992:+	EI_NMD
ATP9B	chr18:79375714-79375995:+	EI_NMD
ATPAF2	chr17:18021123-18021238:-	EI_NMD	Isolated ATP synthase deficiency
ATPAF2	chr17:18021745-18021857:-	ES_NMD	Isolated ATP synthase deficiency
ATR	chr3:142450466-142450602:-	EI_NMD	Seckel syndrome|Familial cutaneous telangiectasia and oropharyngeal cancer predisposition syndrome
ATRIP	chr3:48457259-48457416:+	ES_NMD	Seckel syndrome
ATRIP	chr3:48460421-48460707:+	AI_NMD	Seckel syndrome
ATRIP	chr3:48461361-48461445:+	EI_NMD	Seckel syndrome
ATRIP-TREX1	chr3:48457259-48457416:+	ES_NMD
ATRIP-TREX1	chr3:48460421-48460707:+	AI_NMD
ATRIP-TREX1	chr3:48461361-48461445:+	EI_NMD
ATRNL1	chr10:115096645-115096839:+	EI_NMD
ATRNL1	chr10:115128407-115128508:+	EI_NMD
ATRX	chrX:77595712-77595785:-	EI_NMD	Chudley-Lowry-Hoar syndrome|Juberg-Marsidi syndrome|Alpha-thalassemia-myelodysplastic syndrome|Holmes-Gang syndrome|Carpenter-Waziri syndrome|Smith-Fineman-Myers syndrome|Neuroendocrine tumor of stomach|Alpha-thalassemia-X-linked intellectual disability syndrome
ATXN1	chr6:16753233-16753347:-	ES_NMD	Spinocerebellar ataxia type 1
ATXN1	chr6:16754043-16754091:-	ES_NMD	Spinocerebellar ataxia type 1
ATXN2	chr12:111482787-111482831:-	EI_NMD	Spinocerebellar ataxia type 2|Amyotrophic lateral sclerosis
ATXN2	chr12:111485265-111485331:-	ES_NMD	Spinocerebellar ataxia type 2|Amyotrophic lateral sclerosis
ATXN2	chr12:111485271-111485331:-	ES_NMD	Spinocerebellar ataxia type 2|Amyotrophic lateral sclerosis
ATXN2L	chr16:28832817-28832887:+	ES_NMD
ATXN2L	chr16:28836486-28836727:+	A3_NMD
ATXN2L	chr16:28836486-28836727:+	A5_NMD
ATXN3	chr14:92071054-92079414:-	A3_NMD	Machado-Joseph disease type 2|Machado-Joseph disease type 1|Machado-Joseph disease type 3
ATXN3	chr14:92071054-92080952:-	A5_NMD	Machado-Joseph disease type 2|Machado-Joseph disease type 1|Machado-Joseph disease type 3
ATXN3	chr14:92079415-92079468:-	EI_NMD	Machado-Joseph disease type 2|Machado-Joseph disease type 1|Machado-Joseph disease type 3
ATXN3	chr14:92081058-92082299:-	A3_NMD	Machado-Joseph disease type 2|Machado-Joseph disease type 1|Machado-Joseph disease type 3
ATXN3	chr14:92083236-92088729:-	A3_NMD	Machado-Joseph disease type 2|Machado-Joseph disease type 1|Machado-Joseph disease type 3
ATXN3	chr14:92083413-92083503:-	ES_NMD	Machado-Joseph disease type 2|Machado-Joseph disease type 1|Machado-Joseph disease type 3
ATXN3	chr14:92083417-92083503:-	ES_NMD	Machado-Joseph disease type 2|Machado-Joseph disease type 1|Machado-Joseph disease type 3
ATXN3	chr14:92093252-92093318:-	EI_NMD	Machado-Joseph disease type 2|Machado-Joseph disease type 1|Machado-Joseph disease type 3
ATXN3	chr14:92093746-92093831:-	EI_NMD	Machado-Joseph disease type 2|Machado-Joseph disease type 1|Machado-Joseph disease type 3
ATXN3	chr14:92093746-92093850:-	EI_NMD	Machado-Joseph disease type 2|Machado-Joseph disease type 1|Machado-Joseph disease type 3
ATXN7L2	chr1:109485332-109485509:+	EI_NMD
ATXN7L2	chr1:109485510-109486056:+	A5_NMD
AUP1	chr2:74527122-74527247:-	A3_NMD
AUP1	chr2:74527123-74527246:-	AI_NMD
AURKB	chr17:8206750-8206888:-	EI_NMD
AURKC	chr19:57232686-57233459:+	A5_NMD	Male infertility due to large-headed multiflagellar polyploid spermatozoa
AURKC	chr19:57233460-57233608:+	EI_NMD	Male infertility due to large-headed multiflagellar polyploid spermatozoa
AVIL	chr12:57815578-57815692:-	EI_NMD
AXDND1	chr1:179366404-179366606:+	EI_NMD
AXDND1	chr1:179506833-179506926:+	EI_NMD
AXIN1	chr16:309973-310069:-	ES_NMD	Adult hepatocellular carcinoma
AZIN1-AS1	chr8:102967597-102967673:+	ES_NMD
AZIN2	chr1:33096881-33098066:+	A5_NMD
AZIN2	chr1:33101833-33101902:+	EI_NMD
B3GALNT2	chr1:235489168-235489268:-	ES_NMD	Muscle-eye-brain disease|Autosomal recessive non-syndromic intellectual disability|Walker-Warburg syndrome
B3GALT5-AS1	chr21:39606348-39609582:-	A3_NMD
B3GAT3	chr11:62620672-62621875:-	A5_NMD	Larsen-like syndrome, B3GAT3 type
B3GNTL1	chr17:82942663-82943821:-	A3_NMD
B3GNTL1	chr17:82942664-82943820:-	AI_NMD
B3GNTL1	chr17:83048571-83048706:-	A5_NMD
B4GALNT1	chr12:57628398-57628712:-	A3_NMD	Autosomal recessive spastic paraplegia type 26
B4GALNT1	chr12:57629048-57629174:-	EI_NMD	Autosomal recessive spastic paraplegia type 26
B4GALNT1	chr12:57630478-57630518:-	ES_NMD	Autosomal recessive spastic paraplegia type 26
B4GALNT1	chr12:57631200-57631254:-	EI_NMD	Autosomal recessive spastic paraplegia type 26
B4GALNT1	chr12:57631256-57631337:-	AI_NMD	Autosomal recessive spastic paraplegia type 26
B4GALNT4	chr11:380020-380100:+	A3_NMD
B4GALNT4	chr11:380446-380670:+	A3_NMD
B4GALT1-AS1	chr9:33177133-33177194:+	ES_NMD
B4GALT1-AS1	chr9:33178896-33178957:+	ES_NMD
B4GALT4	chr3:119216345-119218711:-	A5_NMD
B4GALT7	chr5:177604542-177607282:+	A3_NMD	Reunion Island Larsen-like syndrome|Ehlers-Danlos syndrome, progeroid type
B9D1	chr17:19347873-19357839:-	A3_NMD	Meckel syndrome|Joubert syndrome
B9D1	chr17:19357572-19357634:-	EI_NMD	Meckel syndrome|Joubert syndrome
B9D2	chr19:41362983-41363077:-	EI_NMD	Meckel syndrome
BAALC-AS1	chr8:103268391-103268472:-	EI_NMD
BAALC-AS1	chr8:103268692-103268843:-	ES_NMD
BAALC-AS1	chr8:103277978-103278021:-	EI_NMD
BABAM1	chr19:17271597-17271655:+	ES_NMD
BABAM1	chr19:17277384-17277479:+	EI_NMD
BABAM1	chr19:17284089-17284266:+	ES_NMD
BABAM2	chr2:28244780-28244862:+	ES_NMD
BABAM2	chr2:28310082-28310153:+	EI_NMD
BABAM2	chr2:28327228-28327447:+	EI_NMD
BAG1	chr9:33262105-33262246:-	EI_NMD
BAIAP2	chr17:81085716-81086442:+	A5_NMD
BAIAP2-DT	chr17:81033399-81034564:-	A5_NMD
BANCR	chr9:69306148-69306290:-	EI_NMD
BANP	chr16:87975208-87981035:+	A5_NMD
BANP	chr16:88003482-88003563:+	EI_NMD
BARD1	chr2:214792297-214792445:-	ES_NMD	Hereditary breast and ovarian cancer syndrome
BARD1	chr2:214797061-214797117:-	ES_NMD	Hereditary breast and ovarian cancer syndrome
BASP1P1	chr13:22896361-22896502:-	ES_NMD
BAZ1A	chr14:34758704-34758846:-	ES_NMD
BBIP1	chr10:110901026-110901122:-	EI_NMD	Bardet-Biedl syndrome
BBS1	chr11:66514679-66515692:+	A3_NMD	Bardet-Biedl syndrome
BBS1	chr11:66515540-66515586:+	ES_NMD	Bardet-Biedl syndrome
BBS1	chr11:66515934-66519620:+	A3_NMD	Bardet-Biedl syndrome
BBS1	chr11:66523172-66523365:+	EI_NMD	Bardet-Biedl syndrome
BBS2	chr16:56498697-56499777:-	A3_NMD	Retinitis pigmentosa|Bardet-Biedl syndrome
BBS4	chr15:72686462-72686564:+	EI_NMD	Bardet-Biedl syndrome
BBS4	chr15:72704424-72704481:+	EI_NMD	Bardet-Biedl syndrome
BBS4	chr15:72715291-72715402:+	ES_NMD	Bardet-Biedl syndrome
BBS9	chr7:33346227-33346370:+	EI_NMD	Bardet-Biedl syndrome
BBS9	chr7:33349171-33351026:+	A3_NMD	Bardet-Biedl syndrome
BBS9	chr7:33351027-33351323:+	EI_NMD	Bardet-Biedl syndrome
BBS9	chr7:33564780-33564858:+	EI_NMD	Bardet-Biedl syndrome
BCAR1	chr16:75243091-75263637:-	A5_NMD
BCAS3	chr17:60688020-60688195:+	EI_NMD
BCAS3	chr17:60688932-60689046:+	ES_NMD
BCAS4	chr20:50840537-50840930:+	EI_NMD
BCHE	chr3:165777717-165777795:-	EI_NMD	Butyrylcholinesterase deficiency|Curariform drugs toxicity
BCHE	chr3:165827986-165828069:-	EI_NMD	Butyrylcholinesterase deficiency|Curariform drugs toxicity
BCKDHB	chr6:80169811-80169904:+	EI_NMD	Intermediate maple syrup urine disease|Classic maple syrup urine disease|Thiamine-responsive maple syrup urine disease|Intermittent maple syrup urine disease
BCKDK	chr16:31110501-31111089:+	AI_NMD	Autism-epilepsy syndrome due to branched chain ketoacid dehydrogenase kinase deficiency
BCKDK	chr16:31110688-31110761:+	ES_NMD	Autism-epilepsy syndrome due to branched chain ketoacid dehydrogenase kinase deficiency
BCL11A	chr2:60460682-60461744:-	EI_NMD	Hereditary persistence of fetal hemoglobin-sickle cell disease syndrome
BCL2L1	chr20:31666991-31667147:-	EI_NMD
BCL2L12	chr19:49670216-49670488:+	EI_NMD
BCL2L13	chr22:17662899-17663013:+	EI_NMD
BCL2L13	chr22:17684609-17684706:+	EI_NMD
BCL6	chr3:187731869-187733532:-	A3_NMD	Primary mediastinal large B-cell lymphoma|Intravascular large B-cell lymphoma|High grade B-cell lymphoma with MYC and/ or BCL2 and/or BCL6 rearrangement|Follicular lymphoma
BCL7B	chr7:73542830-73542907:-	ES_NMD
BCL7B	chr7:73543548-73543644:-	ES_NMD
BCL7B	chr7:73552167-73552242:-	EI_NMD
BCLAF1	chr6:136269141-136269303:-	EI_NMD
BCLAF1	chr6:136270323-136270383:-	EI_NMD
BCLAF1	chr6:136273963-136274189:-	EI_NMD
BCLAF1	chr6:136275991-136276466:-	AI_NMD
BCLAF1	chr6:136276468-136276508:-	EI_NMD
BCLAF3	chrX:19923158-19923407:-	EI_NMD
BCO2	chr11:112107545-112107708:+	EI_NMD
BCO2	chr11:112170623-112170674:+	EI_NMD
BCO2	chr11:112179278-112179569:+	ES_NMD
BCO2	chr11:112179570-112193473:+	A5_NMD
BCORL1	chrX:129981753-130005187:+	A5_NMD
BCORL1	chrX:130010508-130010663:+	EI_NMD
BCRP3	chr22:24647076-24648197:+	A5_NMD
BCRP3	chr22:24649278-24649383:+	ES_NMD
BDH2	chr4:103085463-103085698:-	A5_NMD
BDH2	chr4:103085464-103085697:-	AI_NMD
BDNF-AS	chr11:27540020-27540116:+	EI_NMD
BDNF-AS	chr11:27584269-27584337:+	ES_NMD
BDNF-AS	chr11:27592880-27592981:+	ES_NMD
BDNF-AS	chr11:27658241-27658462:+	EI_NMD
BDNF-AS	chr11:27675297-27676140:+	ES_NMD
BDNF-AS	chr11:27675577-27676140:+	ES_NMD
BDNF-AS	chr11:27676982-27677139:+	ES_NMD
BDNF-AS	chr11:27691106-27691140:+	ES_NMD
BDP1	chr5:71539650-71541456:+	A3_NMD	Autosomal recessive non-syndromic sensorineural deafness type DFNB
BDP1	chr5:71549420-71549606:+	ES_NMD	Autosomal recessive non-syndromic sensorineural deafness type DFNB
BDP1	chr5:71562775-71562895:+	EI_NMD	Autosomal recessive non-syndromic sensorineural deafness type DFNB
BEAN1-AS1	chr16:66479008-66479131:-	ES_NMD
BECN1	chr17:42812231-42812356:-	EI_NMD
BEND5	chr1:48689780-48689903:-	EI_NMD
BEND5	chr1:48736239-48736452:-	EI_NMD
BEND5	chr1:48742623-48742771:-	ES_NMD
BEND5	chr1:49697277-49697437:-	ES_NMD
BEND5	chr1:49697313-49697437:-	ES_NMD
BEST3	chr12:69671567-69672884:-	A3_NMD
BET1	chr7:93994352-93994385:-	ES_NMD
BFAR	chr16:14649804-14649973:+	EI_NMD
BFAR	chr16:14655066-14655210:+	ES_NMD
BGLAP	chr1:156225557-156225668:+	EI_NMD
BGLAP	chr1:156232320-156232425:+	EI_NMD
BHLHB9	chrX:102601880-102601977:+	EI_NMD
BHLHB9	chrX:102770352-102770420:+	ES_NMD
BHLHB9	chrX:102816992-102817082:+	ES_NMD
BHLHB9	chrX:102825993-102826169:+	ES_NMD
BHLHB9	chrX:102834628-102834976:+	ES_NMD
BHLHB9	chrX:102834772-102834900:+	AI_NMD
BHLHB9	chrX:102839801-102839863:+	ES_NMD
BHLHB9	chrX:102839801-102839972:+	ES_NMD
BHLHB9	chrX:102845857-102846020:+	EI_NMD
BHLHB9	chrX:102884143-102884808:+	ES_NMD
BHLHB9	chrX:102884809-102897573:+	A5_NMD
BHLHB9	chrX:102901023-102901133:+	EI_NMD
BHLHE40-AS1	chr3:4949559-4949698:-	ES_NMD
BHMT2	chr5:79077527-79077586:+	AI_NMD
BICDL1	chr12:120062752-120062763:+	EI_NMD
BICDL1	chr12:120072511-120072729:+	ES_NMD
BICDL1	chr12:120090911-120091019:+	EI_NMD
BICDL1	chr12:120091247-120091401:+	ES_NMD
BICRA	chr19:47726320-47736368:+	A5_NMD
BIN3	chr8:22622541-22622697:-	EI_NMD
BIN3	chr8:22634413-22634525:-	EI_NMD
BIN3-IT1	chr8:22622541-22622697:-	EI_NMD
BIN3-IT1	chr8:22634413-22634525:-	EI_NMD
BIRC5	chr17:78215966-78216066:+	EI_NMD
BIRC5	chr17:78222828-78222992:+	EI_NMD
BISPR	chr19:17405996-17406076:+	A3_NMD
BISPR	chr19:17405996-17406076:+	A5_NMD
BISPR	chr19:17413097-17413305:+	EI_NMD
BISPR	chr19:17413306-17414390:+	A3_NMD
BLACAT1	chr1:205384288-205384364:-	EI_NMD
BLACAT1	chr1:205416232-205416296:-	ES_NMD
BLID	chr11:122032258-122032310:-	ES_NMD
BLID	chr11:122100374-122100406:-	ES_NMD
BLID	chr11:122116133-122116323:-	ES_NMD
BLID	chr11:122155551-122155632:-	ES_NMD
BLID	chr11:122293307-122293606:-	ES_NMD
BLMH	chr17:30289373-30289482:-	ES_NMD	Resistance to bleomycine in the treatment of testicular cancer
BLMH	chr17:30289483-30291179:-	A5_NMD	Resistance to bleomycine in the treatment of testicular cancer
BLNK	chr10:96223826-96223989:-	ES_NMD	Autosomal agammaglobulinemia
BLOC1S1	chr12:55721689-55721947:+	ES_NMD
BLOC1S1-RDH5	chr12:55721689-55721947:+	ES_NMD
BLOC1S3	chr19:45187442-45187586:+	A3_NMD	Hermansky-Pudlak syndrome type 8
BLOC1S3	chr19:45198889-45199013:+	EI_NMD	Hermansky-Pudlak syndrome type 8
BLOC1S5	chr6:8027207-8027399:-	EI_NMD
BLOC1S5-TXNDC5	chr6:8027207-8027399:-	EI_NMD
BLOC1S6	chr15:45587526-45603103:+	A3_NMD	Hermansky-Pudlak syndrome type 9
BLOC1S6	chr15:45592277-45603103:+	A3_NMD	Hermansky-Pudlak syndrome type 9
BLOC1S6	chr15:45603100-45603187:+	ES_NMD	Hermansky-Pudlak syndrome type 9
BLOC1S6	chr15:45603104-45603187:+	EI_NMD	Hermansky-Pudlak syndrome type 9
BMI1	chr10:22317857-22317995:+	EI_NMD
BMP1	chr8:22165550-22173601:+	A5_NMD	Osteogenesis imperfecta type 3|High bone mass osteogenesis imperfecta
BMP1	chr8:22195588-22196180:+	A3_NMD	Osteogenesis imperfecta type 3|High bone mass osteogenesis imperfecta
BMP1	chr8:22199264-22199387:+	EI_NMD	Osteogenesis imperfecta type 3|High bone mass osteogenesis imperfecta
BMP1	chr8:22206854-22206981:+	ES_NMD	Osteogenesis imperfecta type 3|High bone mass osteogenesis imperfecta
BMS1P1	chr10:46794916-46795805:+	A3_NMD
BMS1P1	chr10:46795954-46796671:+	A5_NMD
BMS1P1	chr10:46797132-46797319:+	ES_NMD
BMS1P14	chr2:94196573-94196720:-	ES_NMD
BMS1P14	chr2:94198881-94198939:-	ES_NMD
BMS1P14	chr2:94200722-94200780:-	ES_NMD
BMS1P14	chr2:94201820-94202043:-	ES_NMD
BMS1P14	chr2:94203214-94203287:-	ES_NMD
BMS1P2	chr10:47543016-47543203:-	ES_NMD
BMS1P2	chr10:47551953-47553478:-	A5_NMD
BMS1P20	chr22:22304115-22306789:+	A3_NMD
BMS1P20	chr22:22306904-22307105:+	A5_NMD
BMS1P4	chr10:73681008-73681341:-	EI_NMD
BMS1P4	chr10:73705079-73713203:-	A5_NMD
BMS1P4	chr10:73720007-73720194:-	ES_NMD
BMS1P4	chr10:73728588-73730438:-	A5_NMD
BNIP2	chr15:59678088-59678747:-	A5_NMD
BNIP2	chr15:59678748-59678834:-	EI_NMD
BNIP2	chr15:59678776-59678834:-	EI_NMD
BOC	chr3:113284859-113285438:+	A3_NMD
BOC	chr3:113285439-113285565:+	EI_NMD
BOD1L1	chr4:13623390-13626312:-	EI_NMD
BOLA2-SMG1P6	chr16:29446802-29446922:-	ES_NMD
BOLA2-SMG1P6	chr16:29446802-29447026:-	ES_NMD
BOLA2B_locus1	chr16:29446802-29446922:-	ES_NMD
BOLA2B_locus1	chr16:29446802-29447026:-	ES_NMD
BOLA2_locus1	chr16:29446802-29446922:-	ES_NMD
BOLA2_locus1	chr16:29446802-29447026:-	ES_NMD
BOLA3-AS1	chr2:74148225-74148348:+	AI_NMD
BORCS8	chr19:19157216-19157283:-	EI_NMD
BORCS8-MEF2B	chr19:19157216-19157283:-	EI_NMD
BPHL	chr6:3138181-3140384:+	AI_NMD
BRAF	chr7:140747366-140747447:-	EI_NMD	Pilomyxoid astrocytoma|Noonan syndrome with multiple lentigines|Selection of therapeutic option in colorectal cancer|Classic hairy cell leukemia|Selection of therapeutic option in non-small cell lung carcinoma|Noonan syndrome|Differentiated thyroid carcinoma|Craniopharyngioma|Cardiofaciocutaneous syndrome|Hashimoto-Pritzker syndrome
BRAF	chr7:140748932-140749052:-	ES_NMD	Pilomyxoid astrocytoma|Noonan syndrome with multiple lentigines|Selection of therapeutic option in colorectal cancer|Classic hairy cell leukemia|Selection of therapeutic option in non-small cell lung carcinoma|Noonan syndrome|Differentiated thyroid carcinoma|Craniopharyngioma|Cardiofaciocutaneous syndrome|Hashimoto-Pritzker syndrome
BRAF	chr7:140753275-140754233:-	ES_NMD	Pilomyxoid astrocytoma|Noonan syndrome with multiple lentigines|Selection of therapeutic option in colorectal cancer|Classic hairy cell leukemia|Selection of therapeutic option in non-small cell lung carcinoma|Noonan syndrome|Differentiated thyroid carcinoma|Craniopharyngioma|Cardiofaciocutaneous syndrome|Hashimoto-Pritzker syndrome
BRAF	chr7:140808237-140808316:-	EI_NMD	Pilomyxoid astrocytoma|Noonan syndrome with multiple lentigines|Selection of therapeutic option in colorectal cancer|Classic hairy cell leukemia|Selection of therapeutic option in non-small cell lung carcinoma|Noonan syndrome|Differentiated thyroid carcinoma|Craniopharyngioma|Cardiofaciocutaneous syndrome|Hashimoto-Pritzker syndrome
BRAT1	chr7:2539889-2540770:-	A5_NMD	Lethal neonatal spasticity-epileptic encephalopathy syndrome
BRAT1	chr7:2540771-2540894:-	EI_NMD	Lethal neonatal spasticity-epileptic encephalopathy syndrome
BRAT1	chr7:2540830-2540894:-	EI_NMD	Lethal neonatal spasticity-epileptic encephalopathy syndrome
BRAT1	chr7:2554448-2555481:-	A5_NMD	Lethal neonatal spasticity-epileptic encephalopathy syndrome
BRCA1	chr17:43104957-43106477:-	A5_NMD	Familial pancreatic carcinoma|Familial prostate cancer|Hereditary site-specific ovarian cancer syndrome|Fanconi anemia|Hereditary breast cancer|Primary peritoneal carcinoma|Hereditary breast and ovarian cancer syndrome
BRCA1	chr17:43106478-43106533:-	EI_NMD	Familial pancreatic carcinoma|Familial prostate cancer|Hereditary site-specific ovarian cancer syndrome|Fanconi anemia|Hereditary breast cancer|Primary peritoneal carcinoma|Hereditary breast and ovarian cancer syndrome
BRCA1	chr17:43110465-43110580:-	EI_NMD	Familial pancreatic carcinoma|Familial prostate cancer|Hereditary site-specific ovarian cancer syndrome|Fanconi anemia|Hereditary breast cancer|Primary peritoneal carcinoma|Hereditary breast and ovarian cancer syndrome
BRCA2	chr13:32375343-32375406:+	EI_NMD	Familial pancreatic carcinoma|Nephroblastoma|Familial prostate cancer|Hereditary site-specific ovarian cancer syndrome|Inherited cancer-predisposing syndrome due to biallelic BRCA2 mutations|Fanconi anemia|Hereditary breast cancer|Hereditary breast and ovarian cancer syndrome
BRD1	chr22:49787496-49787575:-	AI_NMD
BRD1	chr22:49787523-49794033:-	A3_NMD
BRD1	chr22:49787577-49787887:-	EI_NMD
BRD1	chr22:49818222-49818383:-	EI_NMD
BRD1	chr22:49820834-49820986:-	EI_NMD
BRD2	chr6:32976937-32977259:+	A3_NMD
BRD2	chr6:32976937-32977416:+	A3_NMD
BRD2	chr6:32976938-32977258:+	AI_NMD
BRD3OS	chr9:134027263-134028825:+	A5_NMD
BRD4	chr19:15268154-15268240:-	EI_NMD	NUT midline carcinoma
BRD4	chr19:15268154-15268281:-	EI_NMD	NUT midline carcinoma
BRD8	chr5:138163130-138163344:-	EI_NMD
BRD8	chr5:138163587-138163643:-	EI_NMD
BRD8	chr5:138164087-138164133:-	EI_NMD
BRD8	chr5:138171161-138171344:-	A5_NMD
BRD8	chr5:138172720-138172826:-	EI_NMD
BRD9	chr5:823389-823809:-	EI_NMD
BRD9	chr5:823389-824093:-	EI_NMD
BRD9	chr5:824094-825163:-	A3_NMD
BRD9	chr5:868607-869119:-	ES_NMD
BRD9	chr5:869245-869394:-	EI_NMD
BRD9	chr5:881183-883350:-	A5_NMD
BRD9	chr5:883938-884070:-	EI_NMD
BRE-AS1	chr2:27861413-27861546:-	EI_NMD
BREA2	chr8:143687381-143687478:+	EI_NMD
BREA2	chr8:143691233-143691596:+	A3_NMD
BREA2	chr8:143692001-143692107:+	EI_NMD
BRF2	chr8:37847176-37847273:-	A5_NMD
BRIP1	chr17:61783819-61783907:-	EI_NMD	Hereditary breast and ovarian cancer syndrome|Fanconi anemia
BRMS1	chr11:66341047-66341212:-	A5_NMD
BRMS1L	chr14:35829795-35829907:+	EI_NMD
BRPF3	chr6:36209916-36210200:+	A3_NMD
BRPF3	chr6:36222168-36222265:+	ES_NMD
BRPF3	chr6:36222266-36225270:+	A3_NMD
BRPF3	chr6:36225271-36225364:+	EI_NMD
BRSK2	chr11:1444971-1445002:+	ES_NMD
BRWD1	chr21:39250890-39255664:-	A5_NMD
BSDC1	chr1:32369230-32369338:-	EI_NMD
BSDC1	chr1:32383940-32386778:-	A3_NMD
BSDC1	chr1:32386779-32386895:-	EI_NMD
BTBD1	chr15:83028616-83028728:-	EI_NMD
BTBD1	chr15:83050073-83050178:-	ES_NMD
BTBD19	chr1:44812458-44812522:+	EI_NMD
BTBD2	chr19:2013547-2013880:-	EI_NMD
BTBD7	chr14:93261602-93261677:-	EI_NMD
BTBD7	chr14:93263785-93263993:-	ES_NMD
BTBD8	chr1:92141115-92141211:+	ES_NMD
BTG1	chr12:91989194-91990287:-	A5_NMD
BTG1	chr12:91990284-91990362:-	ES_NMD
BTG1	chr12:91990288-91990362:-	ES_NMD
BTN2A1	chr6:26462797-26462897:+	EI_NMD
BTN2A2	chr6:26383916-26385142:+	A3_NMD
BTN2A2	chr6:26385143-26385362:+	EI_NMD
BTN2A3P	chr6:26423399-26423759:+	EI_NMD
BTN2A3P	chr6:26423760-26426241:+	A3_NMD
BTN2A3P	chr6:26423760-26426241:+	A5_NMD
BTN2A3P	chr6:26427871-26428107:+	EI_NMD
BTN2A3P	chr6:26428108-26428642:+	A3_NMD
BTN3A2	chr6:26368565-26368608:+	EI_NMD
BUD23	chr7:73684001-73686635:+	A5_NMD
BUD23	chr7:73686999-73687095:+	ES_NMD
BYSL	chr6:41930132-41930270:+	ES_NMD
C10orf113	chr10:20815718-20817597:-	A5_NMD
C10orf113	chr10:20817693-20818703:-	A5_NMD
C10orf113	chr10:20818704-20818834:-	EI_NMD
C10orf143	chr10:130068486-130068608:-	EI_NMD
C10orf71-AS1	chr10:49296774-49298689:-	A5_NMD
C11orf49	chr11:46991543-46991647:+	EI_NMD
C11orf49	chr11:47052388-47052518:+	ES_NMD
C11orf53	chr11:111245864-111255982:+	A3_NMD
C11orf54	chr11:93784934-93788000:+	A5_NMD
C11orf54	chr11:93790574-93790793:+	EI_NMD
C11orf54	chr11:93794250-93794439:+	EI_NMD
C11orf54	chr11:93797535-93797719:+	ES_NMD
C11orf54	chr11:93807501-93807635:+	ES_NMD
C11orf74	chr11:36633284-36633438:+	EI_NMD
C11orf74	chr11:36636051-36636117:+	ES_NMD
C11orf80	chr11:66796281-66796364:+	ES_NMD
C11orf80	chr11:66801031-66801161:+	EI_NMD
C11orf80	chr11:66801162-66803994:+	A5_NMD
C11orf91	chr11:33698515-33709905:-	A5_NMD
C11orf91	chr11:33702668-33702737:-	EI_NMD
C12orf29	chr12:88036042-88036073:+	EI_NMD
C12orf29	chr12:88040148-88040265:+	ES_NMD
C12orf42	chr12:103267609-103267708:-	EI_NMD
C12orf42	chr12:103267634-103267708:-	EI_NMD
C12orf43	chr12:121010818-121010926:-	EI_NMD
C12orf54	chr12:48495552-48495595:+	EI_NMD
C12orf73	chr12:103954875-103954968:-	EI_NMD
C14orf178	chr14:77710555-77710665:+	EI_NMD
C15orf38-AP3S2	chr15:89877306-89877424:-	EI_NMD
C15orf38-AP3S2	chr15:89878265-89878300:-	ES_NMD
C15orf38-AP3S2	chr15:89889137-89893880:-	A3_NMD
C15orf40	chr15:82990656-82991955:-	A5_NMD
C15orf40	chr15:83010364-83011485:-	A5_NMD
C16orf45	chr16:15399431-15399548:+	EI_NMD
C16orf45	chr16:15434395-15434759:+	EI_NMD
C16orf46	chr16:80978242-80978415:-	EI_NMD
C16orf46	chr16:80980770-80980879:-	ES_NMD
C16orf46	chr16:80981806-80981877:-	ES_NMD
C16orf46	chr16:80991754-80991957:-	EI_NMD
C16orf46	chr16:80997314-80997429:-	ES_NMD
C16orf46	chr16:80998285-80998473:-	EI_NMD
C16orf46	chr16:80998474-81006733:-	A3_NMD
C16orf46	chr16:81084463-81084594:-	EI_NMD
C16orf46	chr16:81090601-81090680:-	EI_NMD
C16orf58	chr16:31507764-31507878:-	ES_NMD
C16orf86	chr16:67667073-67667226:+	A3_NMD
C16orf86	chr16:67667227-67667525:+	EI_NMD
C17orf100	chr17:6658482-6658554:+	ES_NMD
C17orf100	chr17:6658915-6659924:+	A3_NMD
C17orf49	chr17:7013319-7013516:+	EI_NMD
C17orf49	chr17:7013517-7013665:+	A5_NMD
C17orf49	chr17:7016526-7016909:+	A5_NMD
C17orf50	chr17:35598336-35600985:+	A3_NMD
C17orf50	chr17:35600937-35601071:+	EI_NMD
C17orf50	chr17:35641976-35650602:+	A3_NMD
C17orf50	chr17:35833907-35833941:+	ES_NMD
C17orf75	chr17:32339925-32341203:-	A3_NMD
C18orf32	chr18:49488500-49488566:-	EI_NMD
C19orf44	chr19:16503065-16503380:+	ES_NMD
C19orf44	chr19:16514497-16514663:+	ES_NMD
C19orf44	chr19:16514550-16514663:+	ES_NMD
C19orf47	chr19:40332522-40332643:-	EI_NMD
C19orf47	chr19:40334835-40334904:-	EI_NMD
C19orf53	chr19:13765954-13766065:+	EI_NMD
C19orf53	chr19:13766066-13768358:+	A5_NMD
C19orf53	chr19:13775471-13775613:+	EI_NMD
C19orf54	chr19:40742771-40743914:-	A3_NMD
C19orf54	chr19:40742771-40743914:-	A5_NMD
C1QTNF3	chr5:33989503-33993947:-	A5_NMD
C1QTNF3	chr5:33993948-33994120:-	EI_NMD
C1QTNF3	chr5:33994078-33994120:-	EI_NMD
C1QTNF3	chr5:34200821-34200921:-	ES_NMD
C1QTNF3	chr5:34219917-34219950:-	ES_NMD
C1QTNF3	chr5:34239375-34239448:-	ES_NMD
C1QTNF3-AMACR	chr5:33989503-33993947:-	A5_NMD
C1QTNF3-AMACR	chr5:33993948-33994120:-	EI_NMD
C1QTNF3-AMACR	chr5:33994078-33994120:-	EI_NMD
C1QTNF3-AMACR	chr5:34200821-34200921:-	ES_NMD
C1QTNF3-AMACR	chr5:34219917-34219950:-	ES_NMD
C1QTNF3-AMACR	chr5:34239375-34239448:-	ES_NMD
C1QTNF5	chr11:119346160-119346459:-	A3_NMD	Late-onset retinal degeneration
C1QTNF5	chr11:119346272-119346374:-	ES_NMD	Late-onset retinal degeneration
C1QTNF9	chr13:24249477-24249842:+	ES_NMD
C1RL-AS1	chr12:7110064-7110147:+	EI_NMD
C1RL-AS1	chr12:7110573-7111024:+	A3_NMD
C1RL-AS1	chr12:7115386-7118677:+	EI_NMD
C1orf109	chr1:37686453-37689657:-	A5_NMD
C1orf112	chr1:169827841-169829338:+	A3_NMD
C1orf112	chr1:169847804-169849504:+	A3_NMD
C1orf143	chr1:218434449-218436084:+	A3_NMD
C1orf159	chr1:1083915-1084086:-	EI_NMD
C1orf159	chr1:1084087-1084352:-	A3_NMD
C1orf159	chr1:1084088-1084351:-	AI_NMD
C1orf194	chr1:109107007-109107122:-	ES_NMD
C1orf220	chr1:178544875-178545028:+	ES_NMD
C1orf226	chr1:162360812-162360924:+	EI_NMD
C1orf50	chr1:42767509-42767624:+	ES_NMD
C1orf50	chr1:42767625-42773545:+	A3_NMD
C1orf50	chr1:42773563-42773649:+	ES_NMD
C1orf52	chr1:85258935-85259061:-	EI_NMD
C1orf61	chr1:156407976-156414055:-	A5_NMD
C1orf61	chr1:156414056-156414298:-	EI_NMD
C1orf61	chr1:156414084-156414298:-	EI_NMD
C1orf61	chr1:156414299-156414653:-	A3_NMD
C1orf61	chr1:156416769-156416864:-	ES_NMD
C1orf61	chr1:156417912-156418034:-	EI_NMD
C1orf61	chr1:156420426-156420498:-	ES_NMD
C2	chr6:31942915-31943099:+	EI_NMD	Immunodeficiency due to a classical component pathway complement deficiency
C2	chr6:31946286-31946485:+	A3_NMD	Immunodeficiency due to a classical component pathway complement deficiency
C20orf203	chr20:32649255-32650881:-	ES_NMD
C20orf203	chr20:32742476-32742565:-	EI_NMD
C21orf58	chr21:46301997-46302154:-	ES_NMD
C21orf59-TCP10L	chr21:32574096-32574124:-	ES_NMD
C21orf62-AS1	chr21:32784797-32784919:+	EI_NMD
C21orf62-AS1	chr21:32788612-32788701:+	EI_NMD
C22orf34	chr22:49416602-49416735:-	ES_NMD
C22orf34	chr22:49440876-49441212:-	ES_NMD
C22orf39	chr22:19355760-19355865:-	ES_NMD
C2CD3	chr11:74037653-74042053:-	A3_NMD	Orofaciodigital syndrome type 14
C2CD4D-AS1	chr1:151839026-151839105:+	ES_NMD
C2orf27A	chr2:131682558-131684708:+	A5_NMD
C2orf27A	chr2:131684774-131686063:+	A5_NMD
C2orf27A	chr2:131736540-131736686:+	EI_NMD
C2orf42	chr2:70152689-70152865:-	EI_NMD
C2orf42	chr2:70152689-70152868:-	EI_NMD
C2orf42	chr2:70165092-70165192:-	ES_NMD
C2orf42	chr2:70215125-70215233:-	EI_NMD
C2orf68	chr2:85609587-85611743:-	A5_NMD
C2orf73	chr2:54360203-54360271:+	EI_NMD
C2orf73	chr2:54360844-54360942:+	ES_NMD
C2orf81	chr2:74408707-74408889:-	ES_NMD
C2orf92	chr2:97671191-97671306:+	EI_NMD
C2orf92	chr2:97671194-97671306:+	EI_NMD
C2orf92	chr2:97671220-97671306:+	EI_NMD
C2orf92	chr2:97671331-97671481:+	EI_NMD
C2orf92	chr2:97675631-97675721:+	ES_NMD
C2orf92	chr2:97688895-97688993:+	EI_NMD
C2orf92	chr2:97690256-97690327:+	EI_NMD
C2orf92	chr2:97694447-97694599:+	EI_NMD
C2orf92	chr2:97702061-97702167:+	EI_NMD
C3	chr19:6734308-6735539:-	A5_NMD	Atypical hemolytic-uremic syndrome with C3 anomaly|Complement component 3 deficiency
C3	chr19:6735540-6735704:-	ES_NMD	Atypical hemolytic-uremic syndrome with C3 anomaly|Complement component 3 deficiency
C3P1	chr19:10044071-10044199:+	ES_NMD
C3P1	chr19:10052762-10052974:+	ES_NMD
C3orf33	chr3:155775701-155775848:-	ES_NMD
C3orf33	chr3:155804051-155804173:-	EI_NMD
C3orf33	chr3:155829757-155829854:-	AI_NMD
C3orf33	chr3:155833468-155833585:-	EI_NMD
C3orf33	chr3:155833586-155842431:-	A3_NMD
C3orf33	chr3:155833857-155834041:-	ES_NMD
C3orf33	chr3:155842432-155842997:-	EI_NMD
C3orf33	chr3:155842620-155853107:-	A5_NMD
C3orf33	chr3:155845013-155845076:-	EI_NMD
C3orf62	chr3:49274141-49276575:-	A5_NMD
C3orf67-AS1	chr3:58914873-58914931:+	ES_NMD
C3orf67-AS1	chr3:58970358-58970568:+	EI_NMD
C4A	chr6:31972621-31972757:+	ES_NMD	Autosomal systemic lupus erythematosus|Immunodeficiency due to a classical component pathway complement deficiency|Beh√ßet disease|Systemic lupus erythematosus
C4A	chr6:31972621-31972919:+	ES_NMD	Autosomal systemic lupus erythematosus|Immunodeficiency due to a classical component pathway complement deficiency|Beh√ßet disease|Systemic lupus erythematosus
C4B_2_locus1	chr6:31972621-31972757:+	ES_NMD
C4B_2_locus1	chr6:31972621-31972919:+	ES_NMD
C4B_locus1	chr6:31972621-31972757:+	ES_NMD
C4B_locus1	chr6:31972621-31972919:+	ES_NMD
C4orf36	chr4:86888276-86890047:-	A3_NMD
C4orf36	chr4:86890048-86890138:-	EI_NMD
C4orf36	chr4:86890048-86890158:-	EI_NMD
C4orf36	chr4:86891594-86892209:-	A5_NMD
C4orf36	chr4:86932222-86932319:-	ES_NMD
C4orf46	chr4:158669769-158671996:-	A5_NMD
C4orf47	chr4:185426397-185429333:+	A3_NMD
C4orf47	chr4:185426397-185429333:+	A5_NMD
C5orf17	chr5:23976051-23977780:+	A3_NMD
C5orf22	chr5:31534326-31535743:+	A5_NMD
C5orf22	chr5:31535894-31538480:+	A3_NMD
C5orf22	chr5:31535894-31538483:+	A3_NMD
C5orf22	chr5:31540949-31541011:+	ES_NMD
C5orf24	chr5:134790106-134790222:+	EI_NMD
C5orf63	chr5:127056397-127056506:-	EI_NMD
C5orf64	chr5:61686883-61687070:+	ES_NMD
C6orf136	chr6:30649751-30649959:+	EI_NMD
C6orf136	chr6:30650994-30651082:+	ES_NMD
C6orf136	chr6:30651101-30651265:+	A5_NMD
C6orf141	chr6:49551676-49551880:+	A5_NMD
C6orf141	chr6:49551677-49551879:+	AI_NMD
C6orf141	chr6:49551677-49552463:+	AI_NMD
C6orf141	chr6:49552977-49553207:+	ES_NMD
C6orf141	chr6:49554975-49555072:+	AI_NMD
C6orf163	chr6:87391878-87392724:+	A5_NMD
C6orf52	chr6:10687147-10694493:-	A3_NMD
C7orf25	chr7:42926536-42926668:-	EI_NMD
C7orf25	chr7:42927383-42927459:-	EI_NMD
C7orf25	chr7:42931096-42931155:-	EI_NMD
C7orf26	chr7:6602664-6602752:+	EI_NMD
C7orf43	chr7:100155920-100156385:-	A3_NMD
C7orf43	chr7:100155932-100156385:-	A3_NMD
C7orf43	chr7:100157215-100157292:-	A5_NMD
C7orf43	chr7:100157633-100157762:-	ES_NMD
C7orf50	chr7:1010232-1010300:-	EI_NMD
C7orf55-LUC7L2	chr7:139344897-139344990:+	ES_NMD
C7orf55-LUC7L2	chr7:139375509-139375583:+	EI_NMD
C7orf61	chr7:100477463-100478793:-	A3_NMD
C8orf31	chr8:143042958-143043087:+	ES_NMD
C8orf31	chr8:143044174-143044234:+	ES_NMD
C8orf31	chr8:143047679-143047814:+	ES_NMD
C8orf34	chr8:68530593-68530679:+	EI_NMD
C8orf34	chr8:68640376-68640502:+	ES_NMD
C8orf34	chr8:68640376-68640511:+	ES_NMD
C8orf37-AS1	chr8:95301122-95301192:+	ES_NMD
C8orf37-AS1	chr8:95344283-95344445:+	ES_NMD
C8orf37-AS1	chr8:95432626-95432780:+	ES_NMD
C8orf58	chr8:22589298-22589374:+	ES_NMD
C8orf76	chr8:123253322-123256171:-	ES_NMD
C9	chr5:39390576-39392203:-	A5_NMD	Immunodeficiency due to a late component of complement deficiency
C9orf135	chr9:69885053-69885122:+	EI_NMD
C9orf3	chr9:95085930-95086119:+	EI_NMD
C9orf85	chr9:71918425-71918555:+	ES_NMD
C9orf85	chr9:71941805-71941934:+	EI_NMD
C9orf85	chr9:71947006-71947112:+	ES_NMD
C9orf85	chr9:71981481-71981584:+	EI_NMD
CA2	chr8:85473389-85473468:+	EI_NMD	Osteopetrosis with renal tubular acidosis
CA4	chr17:60159230-60159500:+	ES_NMD	Retinitis pigmentosa
CA5A	chr16:87893619-87893726:-	EI_NMD	Hyperammonemic encephalopathy due to carbonic anhydrase VA deficiency
CA5A	chr16:87904786-87904904:-	ES_NMD	Hyperammonemic encephalopathy due to carbonic anhydrase VA deficiency
CA7	chr16:66850541-66850659:+	ES_NMD
CABP4	chr11:67456418-67457572:+	A5_NMD	Congenital stationary night blindness
CACNA1A	chr19:13227431-13227527:-	ES_NMD	Undetermined early-onset epileptic encephalopathy|Benign paroxysmal torticollis of infancy|Alternating hemiplegia of childhood|Familial or sporadic hemiplegic migraine|Familial paroxysmal ataxia|Spinocerebellar ataxia type 6
CACNA1A	chr19:13228699-13228795:-	ES_NMD	Undetermined early-onset epileptic encephalopathy|Benign paroxysmal torticollis of infancy|Alternating hemiplegia of childhood|Familial or sporadic hemiplegic migraine|Familial paroxysmal ataxia|Spinocerebellar ataxia type 6
CACNA1A	chr19:13230082-13230209:-	EI_NMD	Undetermined early-onset epileptic encephalopathy|Benign paroxysmal torticollis of infancy|Alternating hemiplegia of childhood|Familial or sporadic hemiplegic migraine|Familial paroxysmal ataxia|Spinocerebellar ataxia type 6
CACNA1A	chr19:13236449-13236618:-	EI_NMD	Undetermined early-onset epileptic encephalopathy|Benign paroxysmal torticollis of infancy|Alternating hemiplegia of childhood|Familial or sporadic hemiplegic migraine|Familial paroxysmal ataxia|Spinocerebellar ataxia type 6
CACNA1A	chr19:13241521-13241526:-	ES_NMD	Undetermined early-onset epileptic encephalopathy|Benign paroxysmal torticollis of infancy|Alternating hemiplegia of childhood|Familial or sporadic hemiplegic migraine|Familial paroxysmal ataxia|Spinocerebellar ataxia type 6
CACNA1D	chr3:53800366-53801211:+	A3_NMD	Sinoatrial node dysfunction and deafness|Primary hyperaldosteronism-seizures-neurological abnormalities syndrome
CACNA1D	chr3:53800366-53801211:+	A5_NMD	Sinoatrial node dysfunction and deafness|Primary hyperaldosteronism-seizures-neurological abnormalities syndrome
CACNA1H	chr16:1211806-1212007:+	A3_NMD	Childhood absence epilepsy
CACNA2D4	chr12:1801574-1801644:-	ES_NMD	Congenital stationary night blindness|Cone rod dystrophy
CACNA2D4	chr12:1878315-1878441:-	EI_NMD	Congenital stationary night blindness|Cone rod dystrophy
CACNA2D4	chr12:1878442-1878955:-	A3_NMD	Congenital stationary night blindness|Cone rod dystrophy
CACNB2	chr10:18514511-18514530:+	EI_NMD	Brugada syndrome
CACNB2	chr10:18514980-18515041:+	EI_NMD	Brugada syndrome
CACNB3	chr12:48825770-48826244:+	A3_NMD
CACNB4	chr2:151841668-151841739:-	EI_NMD	Juvenile myoclonic epilepsy|Episodic ataxia type 5
CACNB4	chr2:151860711-151860820:-	EI_NMD	Juvenile myoclonic epilepsy|Episodic ataxia type 5
CACNB4	chr2:151860821-151870530:-	A5_NMD	Juvenile myoclonic epilepsy|Episodic ataxia type 5
CACNB4	chr2:151860821-151872416:-	A5_NMD	Juvenile myoclonic epilepsy|Episodic ataxia type 5
CACNB4	chr2:151869177-151869193:-	ES_NMD	Juvenile myoclonic epilepsy|Episodic ataxia type 5
CACNB4	chr2:151869177-151869735:-	ES_NMD	Juvenile myoclonic epilepsy|Episodic ataxia type 5
CACNB4	chr2:151869736-151870530:-	A3_NMD	Juvenile myoclonic epilepsy|Episodic ataxia type 5
CACNB4	chr2:151869737-151870529:-	AI_NMD	Juvenile myoclonic epilepsy|Episodic ataxia type 5
CACNB4	chr2:151870531-151870611:-	ES_NMD	Juvenile myoclonic epilepsy|Episodic ataxia type 5
CACNB4	chr2:151870842-151870861:-	ES_NMD	Juvenile myoclonic epilepsy|Episodic ataxia type 5
CACNB4	chr2:151870842-151870902:-	EI_NMD	Juvenile myoclonic epilepsy|Episodic ataxia type 5
CACNB4	chr2:151872417-151872493:-	EI_NMD	Juvenile myoclonic epilepsy|Episodic ataxia type 5
CACNB4	chr2:151971545-151971700:-	EI_NMD	Juvenile myoclonic epilepsy|Episodic ataxia type 5
CACNB4	chr2:151971701-151973668:-	A3_NMD	Juvenile myoclonic epilepsy|Episodic ataxia type 5
CADM1	chr11:115445761-115445836:-	EI_NMD
CALB2	chr16:71384783-71384836:+	EI_NMD
CALCA	chr11:14968826-14968997:-	EI_NMD
CALCOCO1	chr12:53724585-53724747:-	ES_NMD
CALCOCO1	chr12:53724645-53724747:-	ES_NMD
CALCOCO2	chr17:48843903-48844026:+	EI_NMD
CALCOCO2	chr17:48856579-48856616:+	EI_NMD
CALD1	chr7:134962820-134962934:+	EI_NMD
CALHM2	chr10:103447569-103449399:-	A5_NMD
CALHM6	chr6:116367009-116367217:+	ES_NMD
CALM2	chr2:47121013-47121153:-	EI_NMD	Romano-Ward syndrome|Catecholaminergic polymorphic ventricular tachycardia|Brugada syndrome
CALML3-AS1	chr10:5524309-5524420:-	ES_NMD
CALML4	chr15:68199541-68199681:-	ES_NMD
CALML4	chr15:68211319-68211555:-	A5_NMD
CALML4	chr15:68211556-68211643:-	EI_NMD
CALML4	chr15:68211556-68211741:-	EI_NMD
CALML4	chr15:68211556-68211863:-	EI_NMD
CALML4	chr15:68211675-68211921:-	EI_NMD
CALML4	chr15:68211742-68214289:-	A3_NMD
CALML4	chr15:68218651-68256696:-	A5_NMD
CALML4	chr15:68248354-68248481:-	EI_NMD
CALR3	chr19:16555152-16555397:-	ES_NMD
CALR3	chr19:16630468-16630559:-	ES_NMD
CALR3	chr19:16646802-16647094:-	AI_NMD
CALR3	chr19:16647096-16647261:-	EI_NMD
CALR3	chr19:16655238-16655368:-	EI_NMD
CALR3	chr19:16659158-16659255:-	EI_NMD
CAMK1	chr3:9766125-9766213:-	EI_NMD
CAMK2B	chr7:44240707-44240749:-	ES_NMD	Autosomal dominant non-syndromic intellectual disability
CAMKV	chr3:49861538-49861790:-	A3_NMD
CAMKV	chr3:49861539-49861789:-	AI_NMD
CAMTA1	chr1:6820181-6820250:+	EI_NMD	Non-progressive cerebellar ataxia with intellectual disability|Epithelioid hemangioendothelioma
CAMTA1	chr1:6871757-6871840:+	EI_NMD	Non-progressive cerebellar ataxia with intellectual disability|Epithelioid hemangioendothelioma
CAMTA1	chr1:6886240-6886346:+	EI_NMD	Non-progressive cerebellar ataxia with intellectual disability|Epithelioid hemangioendothelioma
CAMTA1	chr1:6886348-6887652:+	AI_NMD	Non-progressive cerebellar ataxia with intellectual disability|Epithelioid hemangioendothelioma
CAMTA2	chr17:4982089-4982227:-	EI_NMD
CAMTA2	chr17:4982228-4982756:-	A3_NMD
CAND1.11	chr11:10495734-10496760:+	A3_NMD
CAND1.11	chr11:10502895-10504579:+	A3_NMD
CANT1	chr17:78997645-79009663:-	A3_NMD	Desbuquois syndrome
CANT1	chr17:78997840-78997963:-	ES_NMD	Desbuquois syndrome
CAP2	chr6:17536238-17536341:+	EI_NMD
CAPN10	chr2:240591001-240591932:+	A5_NMD
CAPN10	chr2:240595305-240595933:+	A3_NMD
CAPN10	chr2:240595934-240596152:+	EI_NMD
CAPN10	chr2:240595934-240596521:+	EI_NMD
CAPN10	chr2:240596154-240596317:+	AI_NMD
CAPN10	chr2:240596319-240596521:+	EI_NMD
CAPN10	chr2:240596522-240596849:+	A3_NMD
CAPN10	chr2:240596681-240596942:+	ES_NMD
CAPN10	chr2:240596850-240596942:+	ES_NMD
CAPN12	chr19:38733703-38733781:-	EI_NMD
CAPN3	chr15:42278025-42278088:+	EI_NMD	Autosomal recessive limb-girdle muscular dystrophy type 2A
CAPN3	chr15:42280917-42281133:+	ES_NMD	Autosomal recessive limb-girdle muscular dystrophy type 2A
CAPN3	chr15:42385679-42385956:+	EI_NMD	Autosomal recessive limb-girdle muscular dystrophy type 2A
CAPN3	chr15:42409996-42410407:+	A3_NMD	Autosomal recessive limb-girdle muscular dystrophy type 2A
CAPN3	chr15:42411747-42411979:+	EI_NMD	Autosomal recessive limb-girdle muscular dystrophy type 2A
CAPN7	chr3:15210802-15210922:+	EI_NMD
CAPN7	chr3:15212104-15212212:+	ES_NMD
CAPN7	chr3:15241453-15241588:+	ES_NMD
CAPRIN2	chr12:30735207-30741015:-	A5_NMD
CAPS2	chr12:75289621-75289775:-	ES_NMD
CAPZA2	chr7:116880067-116880147:+	EI_NMD
CARD14	chr17:80204352-80205034:+	A5_NMD	Pityriasis rubra pilaris
CARD19	chr9:93107817-93108990:+	A5_NMD
CARD19	chr9:93107828-93110567:+	A3_NMD
CARD19	chr9:93107828-93110567:+	A5_NMD
CARD19	chr9:93108991-93109092:+	ES_NMD
CARD19	chr9:93110568-93110721:+	EI_NMD
CARD8	chr19:48206384-48206520:-	EI_NMD
CARD8	chr19:48221730-48221855:-	ES_NMD
CARD8	chr19:48223719-48223868:-	EI_NMD
CARD8	chr19:48232453-48232789:-	EI_NMD
CARD8	chr19:48232790-48234402:-	A3_NMD
CARD8	chr19:48232791-48234401:-	AI_NMD
CARD9	chr9:136362989-136363132:-	EI_NMD	Predisposition to invasive fungal disease due to CARD9 deficiency
CARD9	chr9:136363133-136363486:-	A3_NMD	Predisposition to invasive fungal disease due to CARD9 deficiency
CARD9	chr9:136367977-136369749:-	A3_NMD	Predisposition to invasive fungal disease due to CARD9 deficiency
CARF	chr2:202941981-202942762:+	A3_NMD
CARF	chr2:202942763-202942967:+	EI_NMD
CARF	chr2:202966978-202967098:+	EI_NMD
CARF	chr2:202973482-202973584:+	EI_NMD
CARF	chr2:202974334-202974496:+	ES_NMD
CARM1	chr19:10908550-10908633:+	EI_NMD
CARM1	chr19:10908550-10908668:+	EI_NMD
CARM1	chr19:10908550-10908747:+	EI_NMD
CARMIL1	chr6:25507479-25507490:+	EI_NMD
CARMIL1	chr6:25576976-25576993:+	EI_NMD
CARMIL1	chr6:25612740-25612886:+	EI_NMD
CARMIL2	chr16:67656646-67656833:+	A3_NMD
CARMIL2	chr16:67656834-67656881:+	EI_NMD
CARMN	chr5:149415521-149415917:+	ES_NMD
CARMN	chr5:149420481-149420544:+	ES_NMD
CARMN	chr5:149423186-149423309:+	ES_NMD
CARNMT1	chr9:74999730-74999870:-	ES_NMD
CARS	chr11:3040448-3040581:-	EI_NMD	Inflammatory myofibroblastic tumor
CARS2	chr13:110642523-110644063:-	AI_NMD	Combined oxidative phosphorylation defect type 27
CARS2	chr13:110642523-110644068:-	AI_NMD	Combined oxidative phosphorylation defect type 27
CARS2	chr13:110644065-110644182:-	EI_NMD	Combined oxidative phosphorylation defect type 27
CARS2	chr13:110644070-110644182:-	EI_NMD	Combined oxidative phosphorylation defect type 27
CARS2	chr13:110644604-110645966:-	A3_NMD	Combined oxidative phosphorylation defect type 27
CARS2	chr13:110666771-110666928:-	EI_NMD	Combined oxidative phosphorylation defect type 27
CARS2	chr13:110697918-110697967:-	EI_NMD	Combined oxidative phosphorylation defect type 27
CASC1	chr12:25114871-25119158:-	A5_NMD
CASC1	chr12:25144365-25144677:-	ES_NMD
CASC1	chr12:25147001-25147104:-	EI_NMD
CASC1	chr12:25158565-25158688:-	AI_NMD
CASC1	chr12:25158690-25158737:-	EI_NMD
CASC1	chr12:25161113-25161189:-	EI_NMD
CASC15	chr6:21802657-21802740:+	EI_NMD
CASC15	chr6:22063020-22063240:+	ES_NMD
CASC15	chr6:22113917-22114037:+	ES_NMD
CASC15	chr6:22173998-22174062:+	EI_NMD
CASC19	chr8:127209718-127218809:-	A3_NMD
CASC2	chr10:118206522-118206621:+	ES_NMD
CASC3	chr17:40163604-40163884:+	AI_NMD
CASC3	chr17:40166862-40167370:+	A3_NMD
CASC4	chr15:44331988-44332078:+	ES_NMD
CASC8	chr8:127323015-127323154:-	ES_NMD
CASD1	chr7:94518203-94518323:+	ES_NMD
CASP12	chr11:104887196-104887305:-	ES_NMD
CASP12	chr11:104891170-104891404:-	ES_NMD
CASP12	chr11:104891198-104891404:-	ES_NMD
CASP12	chr11:104897217-104897468:-	ES_NMD
CASP16P	chr16:3144453-3144647:+	EI_NMD
CASP17P	chr11:104906450-104907618:-	ES_NMD
CASP17P	chr11:104906960-104907116:-	ES_NMD
CASP8	chr2:201258383-201266486:+	A3_NMD	Adult hepatocellular carcinoma|Autoimmune lymphoproliferative syndrome with recurrent viral infections
CASP8	chr2:201277105-201284815:+	A5_NMD	Adult hepatocellular carcinoma|Autoimmune lymphoproliferative syndrome with recurrent viral infections
CASP9	chr1:15507134-15507872:-	A3_NMD
CAST	chr5:96308724-96308882:+	EI_NMD	Peeling skin-leukonychia-acral punctate keratoses-cheilitis-knuckle pads syndrome
CASTOR1	chr22:30286143-30286824:-	A3_NMD
CASTOR1	chr22:30286952-30287154:-	A3_NMD
[truncated: 21,089 more rows]
