# Supplementary material for: Antisense oligonucleotide modulation of non-productive alternative splicing upregulates gene expression
Source: Nat Commun. 2020 Jul 9;11:3501. doi: 10.1038/s41467-020-17093-9 (PMC7347940; doi:10.1038/s41467-020-17093-9)
Supplement: Supplementary file 6 — Supplementary Data 3 [file 41467_2020_17093_MOESM6_ESM.xlsx]

## Sheet: NMD events
Supplementary Data 3. NMD events from RNA-seq analysis used for CHX validations.
Gene	Coordinates	AS type
ACOT8	chr20:45843773-45844262:-	A3_NMD
MRGBP	chr20:62798669-62798852:+	A3_NMD
SYNGAP1	chr6:33438920-33440552:+	A3_NMD
CCDC84	chr11:119011312-119011938:+	A5_NMD
TMEM208	chr16:67228658-67228796:+	A5_NMD
CD274	chr9:5462970-5463073:+	AI_NMD
GLYR1	chr16:4804149-4804521:-	AI_NMD
PARG	chr10:49819067-49819277:-	AI_NMD
C1orf52	chr1:85258723-85259357:-	EI_NMD
DHX9	chr1:182854179-182856531:+	EI_NMD
EYA3	chr1:27997379-27999959:-	EI_NMD
PCCA	chr13:100305751-100305834:+	EI_NMD
SCN1A	chr2:166007230-166007293:-	EI_NMD
TEP1	chr14:20381402-20381912:-	ES_NMD
