# Supplementary material for: Antisense oligonucleotide modulation of non-productive alternative splicing upregulates gene expression
Source: Nat Commun. 2020 Jul 9;11:3501. doi: 10.1038/s41467-020-17093-9 (PMC7347940; doi:10.1038/s41467-020-17093-9)
Supplement: Supplementary file 7 — Supplementary Data 4 [file 41467_2020_17093_MOESM7_ESM.xlsx]

## Sheet: tissues
Supplementary Data 4. ASO sequences.
Gene	ID	ASO	Length	Chemistry
SMN2	NT	ATTCACTTTCATAATGCTGG	18	MOE
CEP290	NT	CATGAAGGTCTTCCTCATGC	18	MOE
PCCA	ASO-1	CTAGTAAACGGGTTACAT	18	MOE
PCCA	ASO-2	GGCAACTAGTAAACGGGT	18	MOE
PCCA	ASO-3	AAAATGGCAACTAGTAAA	18	MOE
PCCA	ASO-4	GCCCCAAAATGGCAACTA	18	MOE
PCCA	ASO-5	AAAGAGCCCCAAAATGGC	18	MOE
PCCA	ASO-6	ACATTAAAGAGCCCCAAA	18	MOE
PCCA	ASO-7	TCCCCACATTAAAGAGCC	18	MOE
PCCA	ASO-8	CCTTTTCCCCACATTAAA	18	MOE
PCCA	ASO-9	ATCTACCTTTTCCCCACA	18	MOE
PCCA	ASO-10	TCACAATCTACCTTTTCC	18	MOE
PCCA	ASO-11	TAAAATCACAATCTACCT	18	MOE
PCCA	ASO-12	AGCAATAAAATCACAATC	18	MOE
PCCA	ASO-13	TTAAAAGCAATAAAATCA	18	MOE
PCCA	ASO-14	CAGCTTTAAAAGCAATAA	18	MOE
PCCA	ASO-15	TGGAGCAGCTTTAAAAGC	18	MOE
PCCA	ASO-16	ATTAATGGAGCAGCTTTA	18	MOE
PCCA	ASO-17	AAAAAATTAATGGAGCAG	18	MOE
PCCA	ASO-18	CTAGAAAAAAATTAATGG	18	MOE
PCCA	ASO-19	AAAAACTAGAAAAAAATT	18	MOE
PCCA	ASO-20	TTGACAAAAACTAGAAAA	18	MOE
PCCA	ASO-21	CAGTGTTGACAAAAACTA	18	MOE
PCCA	ASO-22	TCACAGTGTTGACAAAAA	18	MOE
PCCA	ASO-23	GAAATTCACAGTGTTGAC	18	MOE
PCCA	ASO-24	TCTATGAAATTCACAGTG	18	MOE
PCCA	ASO-25	GATGTTCTATGAAATTCA	18	MOE
PCCA	ASO-26	AAACTGATGTTCTATGAA	18	MOE
PCCA	ASO-27	GACATAAACTGATGTTCT	18	MOE
PCCA	ASO-28	TGAAAACATATTTCAGGA	18	MOE
PCCA	ASO-29	TTTTCTGAAAACATATTT	18	MOE
PCCA	SC-29	TTAGATAATTTTCTACTA	18	MOE
PCCA	MM-29	GTTACTTAATACTTACTT	18	MOE
PCCA	ASO-30	TTCTATTTTCTGAAAACA	18	MOE
PCCA	ASO-31	TGGCTTTCTATTTTCTGA	18	MOE
PCCA	ASO-32	ATACTTGGCTTTCTATTT	18	MOE
PCCA	ASO-33	GAAATATACTTGGCTTTC	18	MOE
PCCA	ASO-34	TACGAAATATACTTGGCT	18	MOE
PCCA	ASO-35	ACACTTACGAAATATACT	18	MOE
PCCA	ASO-36	TCAGCACACTTACGAAAT	18	MOE
PCCA	ASO-37	ATCATTCAGCACACTTAC	18	MOE
PCCA	ASO-38	CAAAAATCATTCAGCACA	18	MOE
PCCA	ASO-39	ATAAACAAAAATCATTCA	18	MOE
PCCA	ASO-40	TAATTATAAACAAAAATC	18	MOE
PCCA	ASO-41	AATCTTAATTATAAACAA	18	MOE
PCCA	ASO-42	ACAAAAATCTTAATTATA	18	MOE
PCCA	ASO-43	CATATACAAAAATCTTAA	18	MOE
PCCA	ASO-44	ACATTCATATACAAAAAT	18	MOE
PCCA	ASO-45	TATTCACATTCATATACA	18	MOE
PCCA	ASO-46	ATTCGTATTCACATTCAT	18	MOE
PCCA	ASO-47	TCTGTATTCGTATTCACA	18	MOE
PCCA	ASO-48	AGATATCTGTATTCGTAT	18	MOE
PCCA	ASO-49	AATATAGATATCTGTATT	18	MOE
PCCA	ASO-50	ACAAAAATATAGATATCT	18	MOE
PCCA	ASO-51	CACAAACAAAAATATAGA	18	MOE
PCCA	ASO-52	GCAAGCACAAACAAAAAT	18	MOE
PCCA	ASO-53	TATTTGCAAGCACAAACA	18	MOE
PCCA	ASO-54	TTCTGTATTTGCAAGCAC	18	MOE
SYNGAP1	ASO-55	ATGGGAGAGAGATGGAGG	18	MOE
SYNGAP1	ASO-56	CAGAGATGGGAGAGAGAT	18	MOE
SYNGAP1	ASO-57	AGAGACAGAGATGGGAGA	18	MOE
SYNGAP1	ASO-58	CAGGGAGAGACAGAGATG	18	MOE
SYNGAP1	ASO-59	GACACCAGGGAGAGACAG	18	MOE
SYNGAP1	ASO-60	AAACAGACACCAGGGAGA	18	MOE
SYNGAP1	ASO-61	AAGAAAAACAGACACCAG	18	MOE
SYNGAP1	ASO-62	AGGAGAAGAAAAACAGAC	18	MOE
SYNGAP1	ASO-63	AGAGGAGGAGAAGAAAAA	18	MOE
SYNGAP1	ASO-64	CAAGGAGAGGAGGAGAAG	18	MOE
SYNGAP1	ASO-65	AGAGACAAGGAGAGGAGG	18	MOE
SYNGAP1	ASO-66	GGGAGAGAGACAAGGAGA	18	MOE
SYNGAP1	ASO-67	GGTGTGGGAGAGAGACAA	18	MOE
SYNGAP1	ASO-68	GGAGGGTTGTGGGAGAGA	18	MOE
SYNGAP1	ASO-69	GAGATGGATGGGTGTGGG	18	MOE
SYNGAP1	ASO-70	GGAGAGAGATGGATGGGT	18	MOE
SYNGAP1	ASO-71	ACGTGGGAGAGAGATGGA	18	MOE
SYNGAP1	SC-71	GGTGACTGAGAGAGGAAG	18	MOE
SYNGAP1	MM-71	AGGTCGGTGACAGTTGCA	18	MOE
SYNGAP1	ASO-72	GAGACACGTGGGAGAGAG	18	MOE
SYNGAP1	ASO-73	AGGGAGAGACACGTGGGA	18	MOE
SYNGAP1	ASO-74	GGTGAGGGAAGAGACACG	18	MOE
SYNGAP1	ASO-75	GAGAAGGTGAAGGGAGAG	18	MOE
SYNGAP1	ASO-76	AGGGAGAGAAGGTGAGGG	18	MOE
SYNGAP1	ASO-77	TGGAGGGAGAGAGAAGGT	18	MOE
SYNGAP1	ASO-78	AGAAATGGAGAGGGAGAG	18	MOE
SYNGAP1	ASO-79	GAGAGAGAAATGGAGGGA	18	MOE
SYNGAP1	ASO-80	TTAGGGAGAGAGAAATGG	18	MOE
SYNGAP1	ASO-81	ACAGATTAGGGAGAGAGA	18	MOE
SYNGAP1	ASO-82	AACAGACAGATTAGGGAG	18	MOE
SYNGAP1	ASO-83	GAGGGAACAGACAGATTA	18	MOE
SYNGAP1	ASO-84	TGGCAGAGGGAACAGACA	18	MOE
SYNGAP1	ASO-85	GGCCATGGCAGAGGGAAC	18	MOE
SYNGAP1	ASO-86	AAGGGAGCCATGGCAGAG	18	MOE
SYNGAP1	ASO-87	TGAAGAAGGAGGCCATGG	18	MOE
SYNGAP1	ASO-88	CTGCTTGAAGAAGAGGGC	18	MOE
SYNGAP1	ASO-89	GGAGGCTGCTTGAAGAAG	18	MOE
SYNGAP1	ASO-90	AGATGGGAGGCTGCTTGA	18	MOE
SYNGAP1	ASO-91	GAGCAAGATGGGAGGCTG	18	MOE
CD274	ASO-92	TAGCCCTCAGCCTGACAT	18	MOE
CD274	ASO-93	TGGGATAGCCCTCAGCCT	18	MOE
CD274	ASO-94	GGCCTTGGGATAGCCCTC	18	MOE
CD274	ASO-95	ACTTCGGCCTTAGGGTAG	18	MOE
CD274	ASO-96	AGATGACTTCGGCCTTGG	18	MOE
CD274	ASO-97	TGTCCAGATGACTTCGGC	18	MOE
CD274	ASO-98	CTGCTTGTCCAGATGACT	18	MOE
CD274	ASO-99	GGTCACTGCTTGTCCAGA	18	MOE
CD274	ASO-100	TTGATGGTCACTGCTTGT	18	MOE
CD274	ASO-101	AGGACTTGATGGTCACTG	18	MOE
CD274	ASO-102	CACTCAGGACTTGATGGT	18	MOE
CD274	ASO-103	CTTACCACTCAGGACTTG	18	MOE
CD274	ASO-104	GTGGTCTTACCACTCAGG	18	MOE
CD274	ASO-105	TGGTGGTCTTACCACTCA	18	MOE
CD274	ASO-106	GGTGGTGGTCTTACCACT	18	MOE
CD274	ASO-107	GTGGTGGTGGTCTTACCA	18	MOE
CD274	ASO-108	TGGTGGTGGTGGTCTTAC	18	MOE
CD274	ASO-109	ATTGGTGGTGGTGGTCTT	18	MOE
CD274	ASO-110	TTGGAATTGGTGGTGGTG	18	MOE
CD274	ASO-111	CTCTCTTGGAATTGGTGG	18	MOE
CD274	ASO-112	CTCCTCTCTCTTGGAATT	18	MOE
CD274	ASO-113	AGCTTCTCCTCTCTCTTG	18	MOE
CD274	ASO-114	TGAAAAGCTTCTCCTCTC	18	MOE
CD274	ASO-115	CACATTGAAAAGCTTCTC	18	MOE
CD274	ASO-116	CTGGTCACATTGAAAAGC	18	MOE
CD274	ASO-117	GTGTGCTGGTCACATTGA	18	MOE
CD274	ASO-118	TCTCAGTGTGCTGGTCAC	18	MOE
CD274	ASO-119	TTGATTCTCAGTGTGCTG	18	MOE
CD274	ASO-120	TTGTGTTGATTCTCAGTG	18	MOE
CD274	ASO-121	AGTTGTTGTGTTGATTCT	18	MOE
CD274	ASO-122	TCATTAGTTGTTGTGTTG	18	MOE
CD274	ASO-123	AAATCTCATTAGTTGTTG	18	MOE
CD274	ASO-124	GTAGAAAATCTCATTAGT	18	MOE
CD274	ASO-125	GTGCAGTAGAAAATCTCA	18	MOE
CD274	SC-125	AGAGTAAGACGTCCTAAT	18	MOE
CD274	MM-125	CTGGAGAAGTAATTCACA	18	MOE
CD274	ASO-126	TAAAAGTGCAGTAGAAAA	18	MOE
CD274	ASO-127	TCCTAAAAGTGCAGTAGA	18	MOE
CD274	ASO-128	TCTCCTAAAAGTGCAGTA	18	MOE
CD274	ASO-129	AATCTCCTAAAAGTGCAG	18	MOE
CD274	ASO-130	TCTAATCTCCTAAAAGTG	18	MOE
CD274	ASO-131	CAGGATCTAATCTCCTAA	18	MOE
CD274	ASO-132	TTCCTCAGGATCTAATCT	18	MOE
CD274	ASO-133	TGGTTTTCCTCAGGATCT	18	MOE
CD274	ASO-134	CTGTATGGTTTTCCTCAG	18	MOE
SCN1A	ASO-135	AAGGATTAAAGGTAGCAA	18	MOE
SCN1A	SC-135	TGGACAAGAGAATTAAGA	18	MOE
SCN1A	MM-135	TAGCATAAATGGAAGGAA	18	MOE
SCN1A	ASO-136	CATAAGTCACAGTGCAAG	18	MOE
SCN1A	SC-136	AGAGCACAGTCTAAATGC	18	MOE
SCN1A	MM-136	CTTATGTGACTGTCCATG	18	MOE
SYNGAP1	ASO-137	CAGACACCAGGGAGAGACAG	20	MOE
SYNGAP1	ASO-138	ACAGACACCAGGGAGAGACAG	21	MOE
SYNGAP1	ASO-139	AACAGACACCAGGGAGAGACAG	22	MOE
SYNGAP1	ASO-140	AAACAGACACCAGGGAGAGACAG	23	MOE
SYNGAP1	ASO-141	CAGACACCAGGGAGAGACAG	20	PMO
SYNGAP1	ASO-142	ACAGACACCAGGGAGAGACAG	21	PMO
SYNGAP1	ASO-143	AACAGACACCAGGGAGAGACAG	22	PMO
SYNGAP1	ASO-144	AAACAGACACCAGGGAGAGACAG	23	PMO
