# Supplementary material for: Antisense oligonucleotide modulation of non-productive alternative splicing upregulates gene expression
Source: Nat Commun. 2020 Jul 9;11:3501. doi: 10.1038/s41467-020-17093-9 (PMC7347940; doi:10.1038/s41467-020-17093-9)
Supplement: Supplementary file 8 — Supplementary Data 5 [file 41467_2020_17093_MOESM8_ESM.xlsx]

## Sheet: Sheet1
Supplementary Data 5. Primers used in this study.
Gene	Assay Type	Forward	Reverse	Probe
PCCA	RT-PCR	GACCCCTACAAGTCTTTTGGTTT	ATCACTTCCTGGTTGGATGC
CD274	qPCR	AATGTGACCAGCACACTGAG	GAATGTCAGTGCTACACCAAGG
CD274	RT-PCR	GTCATCTGGACAAGCAGTG	GGATGCCACATTTTTTCACATC
SYNGAP1	RT-PCR	GACCCTATCAAGTGCACAGC	CTCCTGCATAAGCCCAAAGAG
Hu-SCN1A	Probe-based qPCR	TGGGTTACTCAGAACTTGGA	GCATTCACAACCACCCTC	56-FAM/CAAATCTCT/ZEN/CAGGACACTAAGAGCTCTGAGAC/3IABkFQ
Hu-SCN1A	RT-PCR	ATTGTTGATGTTTCATTGGTCAGTTTAACA	GAAGAAGGACCCAAAGATGATGAAAATA
Mo-Scn1a	RT-PCR	CAGTTTAACAGCAAATGCCTTGGGTT	AAGTACAAATACATGTACAGGCTTTCCTCATACTTA
Mo-Gapdh	RT-PCR	AGGTCGGTGTGAACGGATTTG	GGGGTCGTTGATGGCAACA
RPL32	RT-PCR	AGAGGCATTGACAACAGGGTT	GTGAGCGATCTCGGCACAG
ACOT8	RT-PCR	CTCAACCGAATTGCTGCTC	CCAAGAAGGCATAGTCGG
MRGBP	RT-PCR	CCGAATCCAGAGAGGAAC	CACGTCTTCCTTCATCTCC
CCDC84	RT-PCR	CTCAGATCCGTGAGGTGG	CCTTTCCAGCTTCTAGGTG
TMEM208	RT-PCR	CCACTCTATGAGCTCGATGG	CGATGGCTGTCAGTAGGATC
GLYR1	RT-PCR	GGCAGAGTCCCGAGAAG	CTGGCTGGAGTGAAGACAC
PARG	RT-PCR	GAGAGACATTTACAGCATGCAC	GCTGAGCACAACCTTCC
C1orf52	RT-PCR	GACTGGGAGAGGCACG	GCCATGTCAAGCTCTGGAG
DHX9	RT-PCR	GGCTTCATGGAAACTGGAC	GTTGTCTGACAAGTGACAGG
EYA3	RT-PCR	CCCAACAGTAGTGATTGGCTC	CTTCCACATGTACCTGGTCAC
TEP1	RT-PCR	GTGGCTGCTGGTAACAG	GAGGGCAACTTCGGAAGG
Gene	TaqMan probe
PCCA	Hs01120555_m1
CD274	Hs00204257_m1
SYNGAP1	Hs00405348_m1
RPL32	Hs00851655_g1
Mo-Scn1a	Mm00450583_mH
Mo-GAPDH	Mm99999915_g1
