# Supplementary material for: Antisense oligonucleotide modulation of non-productive alternative splicing upregulates gene expression
Source: Nat Commun. 2020 Jul 9;11:3501. doi: 10.1038/s41467-020-17093-9 (PMC7347940; doi:10.1038/s41467-020-17093-9)
Supplement: Supplementary file 9 — Source Data [file 41467_2020_17093_MOESM9_ESM.xlsx]

## Sheet: Fig 1
Fig 1
	non-disease	disease
cassette exon	5310	1033
alternative splice site	3406	637
alternative intron	764	101

## Sheet: Fig 2b
Fig 2b
lane	gel1	gel2	gel3	gel4	gel5	gel6	gel7	gel8	gel9
1	-	-	-	-	-	-	-	-	-
2	NT	NT	NT	-	-	-	-	-	-				gel1						gel2							gel3
3	ASO-1	ASO-19	ASO-37	-	-	-	-	-	-
4	ASO-2	ASO-20	ASO-38	-	-	-	-	-	-
5	ASO-3	ASO-21	ASO-39	-	-	-	-	-	-
6	ASO-4	ASO-22	ASO-40	ASO-1	ASO-10	ASO-23	ASO-28	ASO-38	ASO-48
7	ASO-5	ASO-23	ASO-41	ASO-1	ASO-10	ASO-23	ASO-28	ASO-38	ASO-48
8	ASO-6	ASO-24	ASO-42	ASO-2	ASO-11	ASO-24	ASO-29	ASO-39	ASO-49
9	ASO-7	ASO-25	ASO-43	ASO-2	ASO-11	ASO-24	ASO-29	ASO-39	ASO-49
10	ASO-8	ASO-26	ASO-44	ASO-3	ASO-12	ASO-25	ASO-30	ASO-40	ASO-50
11	ASO-9	ASO-27	ASO-45	ASO-3	ASO-12	ASO-25	ASO-30	ASO-40	ASO-50
12	ASO-10	ASO-28	ASO-46	ASO-4	ASO-13	ASO-26	ASO-31	ASO-41	ASO-51
13	ASO-11	ASO-29	ASO-47	ASO-4	ASO-13	ASO-26	ASO-31	ASO-41	ASO-51
14	ASO-12	ASO-30	ASO-48	ASO-5	ASO-14	ASO-27	ASO-32	ASO-42	ASO-52
15	ASO-13	ASO-31	ASO-49	ASO-5	ASO-14	ASO-27	ASO-32	ASO-42	ASO-52
16	ASO-14	ASO-32	ASO-50	ASO-6	ASO-15		ASO-33	ASO-43	ASO-53					gel4				gel5				gel6
17	ASO-15	ASO-33	ASO-51	ASO-6	ASO-15		ASO-33	ASO-43	ASO-53
18	ASO-16	ASO-34	ASO-52	ASO-7	ASO-16		ASO-19	ASO-44	ASO-54
19	ASO-17	ASO-35	ASO-53	ASO-7	ASO-16		ASO-19	ASO-44	ASO-54
20	ASO-18	ASO-36	ASO-54	ASO-8	ASO-17		ASO-20	ASO-45	ASO-34
21				ASO-8	ASO-17		ASO-20	ASO-45	ASO-34
22				ASO-9	ASO-18		ASO-21	ASO-46	ASO-35
23				ASO-9	ASO-18		ASO-21	ASO-46	ASO-35
24					ASO-22		ASO-37	ASO-47	ASO-36
25					ASO-22		ASO-37	ASO-47	ASO-36
													gel7					gel8					gel9

## Sheet: Fig 2c
Fig 2c
	qPCR			RT-PCR
	mean	sd		mean	sd
-	1	0.11709		1	0.1415
N	0.803248	0.074358		1.2998	0.0484
ASO-1	1.64678	0.111057		0.4352	0.0718
ASO-2	0.871502	0.041661		0.7672	0.0081
ASO-3	0.907281	0.04701		0.7608	0.0025
ASO-4	1.36125	0.211782		0.6425	0.0561
ASO-5	1.97104	0.098376		0.2624	0.0521
ASO-6	1.22666	0.022846		0.7513	0.0304
ASO-7	1.3828	0.070201		0.5308	0.0335
ASO-8	1.1604	0.048337		0.8918	0.1163
ASO-9	0.901412	0.019621		0.6748	0.0982
ASO-10	1.16553	0.06094		0.8648	0.1171
ASO-11	1.40184	0.061563		0.5417	0.0821
ASO-12	1.40368	0.042004		0.6136	0.071
ASO-13	1.0102	0.032498		0.8047	0.0413
ASO-14	2.09717	0.002569		0.0969	0.0202
ASO-15	1.92564	0.190626		0.0885	0.0564
ASO-16	1.4939	0.170952		0.2194	0.123
ASO-17	2.0635	0.018356		0.1752	0.0195
ASO-18	2.01052	0.129588		0.2271	0.0131
ASO-19	0.966944	0.043616		0.5431	0.0353
ASO-20	1.58549	0.034656		0.2855	0.1353
ASO-21	1.58028	0.040614		0.186	0.0096
ASO-22	2.46218	0.08847		0.0936	0.0016
ASO-23	2.3648	0.136364		0.1937	0.1128
ASO-24	2.29381	0.213101		0.1162	0.0906
ASO-25	2.06984	0.1465		0.0638	0.018
ASO-26	1.92399	0.130786		0.0612	0.0431
ASO-27	2.04569	0.079441		0.0173	0.0074
ASO-28	2.00725	0.107318		0.335	0.0315
ASO-29	2.30297	0.033127		0.1088	0.0093
ASO-30	1.70884	0.080772		0.3222	0.0662
ASO-31	2.20864	0.048174		0.1	0.0324
ASO-32	2.48102	0.103937		0.0839	0.0136
ASO-33	2.59135	0.219604		0.077	0.0146
ASO-34	1.66641	0.069132		0.1154	0.0046
ASO-35	1.5903	0.05558		0.1955	0.0366
ASO-36	1.65151	0.004335		0.2292	0.0673
ASO-37	1.5579	0.013184		0.4853	0.0658
ASO-38	1.33106	0.065483		0.6281	0.0926
ASO-39	1.42277	0.304102		0.4314	0.0598
ASO-40	0.586035	0.337216		1.0581	0.1589
ASO-41	0.843454	0.136876		0.7794	0.0334
ASO-42	1.02446	0.250932		0.78	0.0103
ASO-43	1.02966	0.072017		0.8628	0.0131
ASO-44	1.06869	0.215135		0.7178	0.0986
ASO-45	1.20011	0.122002		0.655	0.2133
ASO-46	1.32708	0.252008		0.3555	0.0361
ASO-47	1.32342	0.039808		0.4798	0.0873
ASO-48	1.49527	0.105904		0.3432	0.0499
ASO-49	1.26382	0.052877		0.386	0.061
ASO-50	0.924171	0.087888		0.7656	0.0234
ASO-51	0.947972	0.043389		0.7594	0.0346
ASO-52	1.0537	0.070545		0.5917	0.1169
ASO-53	1.01988	1.17107		0.1974	0.1022
ASO-54	2.14563	0.198763		0.1227	0.0024

## Sheet: Fig 3b
Fig 3b
lane	gel1	gel2	gel3	gel4	gel5	gel6
1	-	-	data not shown in manuscript	-	-	-
2	NT	NT	data not shown in manuscript	NT	NT	NT
3	ASO-55	ASO-55	-	ASO-71	ASO-89	ASO-89								gel1						gel2
4	ASO-56	ASO-56	NT	ASO-72	ASO-90	ASO-90
5	ASO-57	ASO-57	ASO-71	ASO-73	ASO-91	ASO-91
6	ASO-58	ASO-58	ASO-72	ASO-74	data not included in manuscript	data not included in manuscript
7	ASO-59	ASO-59	ASO-73	ASO-75	data not included in manuscript	data not included in manuscript
8	ASO-60	ASO-60	ASO-74	ASO-76	data not included in manuscript	data not included in manuscript
9	ASO-61	ASO-61	ASO-75	ASO-77	data not included in manuscript	data not included in manuscript
10	ASO-62	ASO-62	ASO-76	ASO-78	data not included in manuscript	data not included in manuscript
11	ASO-63	ASO-63	ASO-77	ASO-79	data not included in manuscript	data not included in manuscript
12	ASO-64	ASO-64	ASO-78	ASO-80	data not included in manuscript	data not included in manuscript
13	ASO-65	ASO-65	ASO-79	ASO-81	data not included in manuscript	data not included in manuscript
14	ASO-66	ASO-66	ASO-80	ASO-82	data not included in manuscript	data not included in manuscript
15	ASO-67	ASO-67	ASO-81	ASO-83	data not included in manuscript	data not included in manuscript
16	ASO-68	ASO-68	ASO-82	ASO-84	data not included in manuscript	data not included in manuscript
17	ASO-69	ASO-69	ASO-83	ASO-85	data not included in manuscript	data not included in manuscript
18	ASO-70	ASO-70	ASO-84	ASO-86	data not included in manuscript	data not included in manuscript
19	data not shown in manuscript	data not shown in manuscript	ASO-85	ASO-87	data not included in manuscript	data not included in manuscript
20	data not shown in manuscript	data not shown in manuscript	ASO-86	ASO-88	data not included in manuscript	data not included in manuscript								gel3						gel4
21	data not shown in manuscript	data not shown in manuscript	ASO-87	data not shown in manuscript	data not included in manuscript	data not included in manuscript
22	data not shown in manuscript	data not shown in manuscript	ASO-88	data not shown in manuscript	data not included in manuscript	data not included in manuscript
23	data not shown in manuscript	data not shown in manuscript	data not shown in manuscript		data not included in manuscript	data not included in manuscript
24	data not shown in manuscript	data not shown in manuscript	data not shown in manuscript		data not included in manuscript	data not included in manuscript
															gel5					gel6

## Sheet: Fig 3c
Fig 3c
	qPCR			RT-PCR
	replicate 1	replicate 2		replicate 1	replicate 2
-	1	1		1.00928	0.990717
N	0.943079	0.942794		0.928645	0.996672
ASO-55	0.941996	1.02751		0.7777	0.935471
ASO-56	1.09611	1.03701		0.904426	1.03089
ASO-57	1.13274	1.12151		1.12295	1.0642
ASO-58	0.969219	0.910182		1.05629	1.22849
ASO-59	2.38873	2.24187		0.386613	0.498833
ASO-60	1.56027	1.3472		0.339555	0.601528
ASO-61	0.90258	0.836508		0.89929	0.966755
ASO-62	0.792006	0.907842		0.94323	0.973065
ASO-63	0.768516	0.836592		0.876781	0.991473
ASO-64	0.761	0.635963		0.9034	1.02372
ASO-65	0.974925	0.793124		1.04706	1.02664
ASO-66	1.05562	0.725327		0.75494	0.920823
ASO-67	1.56294	1.08174		0.513232	0.460729
ASO-68	0.579291	0.440529		0.708358	0.721577
ASO-69	0.705159	0.411663		0.892409	0.902621
ASO-70	0.654678	0.628172		0.942068	1.04587
ASO-71	4.12974	3.71794		0.338276	0.401643
ASO-72	4.05831	4.74039		0.292437	0.386795
ASO-73	1.05256	1.02204		0.9487	0.946449
ASO-74	1.07261	0.980504		0.866288	0.960148
ASO-75	1.1851	1.01797		0.978751	0.960146
ASO-76	0.928459	0.766858		0.835256	0.937841
ASO-77	1.42444	1.17169		0.909131	0.930489
ASO-78	1.18169	1.03131		1.03804	1.0533
ASO-79	1.62926	1.51483		0.799987	0.863334
ASO-80	1.2709	1.25858		0.923804	1.02572
ASO-81	1.31458	1.0874		0.972027	0.986108
ASO-82	0.934092	1.12593		0.956052	1.02111
ASO-83	1.21397	1.16428		1.00393	0.993035
ASO-84	1.18271	1.03248		0.953408	0.897185
ASO-85	1.13098	1.05843		0.788176	0.974804
ASO-86	1.29297	1.03994		0.848943	0.975852
ASO-87	1.32394	1.23529		1.08329	0.916892
ASO-88	1.48135	1.44752		1.00955	0.762968
ASO-89	1.11535	0.858763		0.8246	0.80546
ASO-90	0.974203	0.837485		0.73586	0.84395
ASO-91	1.18115	0.870412		0.861894	0.897948

## Sheet: Fig 4a
Fig 4a
	RT-PCR				qPCR
	replicate 1	replicate 2	replicate 3		replicate 1	replicate 2	replicate 3
-	9.14156	7.55162	10.6064		0.883355	1.051	1.07684
NT 1	10.7677	10.4126	10.8		0.98739	0.905	0.998758
NT 5	11.3374	9.85277	11.3064		0.825468	0.909	0.820033
NT 25	10.3593	11.0683	10.3296		1.06332	0.923	1.07043
SC 1	12.9587	11.9943	11.1188		1.04672	0.942191	0.971
SC 5	12.9165	13.3861	9.51286		1.0489	0.887871	0.983
SC 25	12.1482	12.2249	10.5014		0.482749	0.929595	1.054
MM 1	13.9403	10.9332	12.3424		1.05591	0.935489	0.886
MM 5	13.9579	11.7356	10.9359		0.999658	0.965569	1.031
MM 25	11.8519	12.1338	9.13983		1.08628	0.961084	1.101
ASO-29 1	7.46408	8.34086	8.0299		1.07833	0.982904	1.09616
ASO-29 5	4.77795	4.759	4.88473		1.55069	1.40353	1.76511
ASO-29 25	1.39433	0.945022	0.861114		2.26298	2.21698	2.40832

## Sheet: Fig 4b
Fig 4b
	RT-PCR				qPCR
	replicate 1	replicate 2	replicate 3		replicate 1	replicate 2	replicate 3
-	56.5096	54.9402	55.9574		1	1	1
NT 30	54.3184	51.2645	57.513		0.968383	1.15687	1.44318
NT 60	53.8439	54.1227	56.5915		1.96887	0.743835	0.95217
NT 120	56.8563	55.2708	56.145		1.13583	0.895438	0.948153
SC 30	58.9063	54.2444	58.7563		1.01874	0.923715	1.00617
SC 60	59.5261	56.3439	59.1414		0.925519	0.677674	0.831191
SC 120	65.5912	60.6802	65.4946		0.656238	0.409761	0.464195
MM 30	57.6162	57.9547	57.5861		1.10414	1.20182	0.871656
MM 60	58.2975	59.0547	58.6463		1.11521	1.26246	0.895266
MM 120	59.0364	63.0856	59.6683		0.79111	0.670847	0.680793
ASO-71 30	42.3538	46.2261	43.8222		2.13619	2.54088	2.21558
ASO-71 60	27.4091	32.9801	29.8433		3.69347	4.29837	4.10076
ASO-71 120	17.9959	27.9161	22.5622		3.51321	3.13458	3.49557

## Sheet: Fig 4c
Fig 4c
	RT-PCR					qPCR
	replicate 1	replicate 2	replicate 3	replicate 4		replicate 1	replicate 2	replicate 3	replicate 4
-	23.0641	21.6605	20.132	24.2637		1.09409	0.914001	1.0599	0.943482
NT 5	23.2553	22.5505	24.1044			1.29781	1.10721	0.987134
NT 20	25.3031	21.8735	24.8475			1.5216	1.34111	1.22738
NT 80	23.5182	23.846	25.4979			1.30859	1.20879	1.09025
SC 5	21.8501	24.6694	27.2732			0.894606	0.883464	0.907424
SC 20	27.2691	24.5611	27.4858			1.26641	1.29649	0.822152
SC 80	27.2898	27.435	27.9007			1.06722	1.166	1.06824
MM 5	27.0801	26.655	27.3234			1.03073	1.05837	0.900906
MM 20	27.8966	26.9427	25.5767			1.09331	0.881189	0.512553
MM 80	28.0298	27.4377	26.0099			0.909271	0.968985	1.27056
ASO-125 5	5.49497	5.49598	18.2475			1.58679	1.49075	0.834429
ASO-125 20	2.0696	1.33076	4.24334			2.22125	2.10298	1.2709
ASO-125 80	1.40989	1.72706	1.25313			2.15791	2.0488	1.85871

## Sheet: Fig 4d
Fig 4d
	RT-PCR											qPCR
	replicate 1	replicate 2	replicate 3	replicate 4	replicate 5	replicate 6	replicate 7	replicate 8	replicate 9			replicate 1	replicate 2	replicate 3	replicate 4	replicate 5	replicate 6	replicate 7	replicate 8	replicate 9
-	53.9064	53.6358	59.3076	53.4457	59.6455	56.1793	59.3218	58.3264	59.0546		-	0.709844	0.821517	0.937985	0.641692	0.847254	0.722028	1.64846	1.33123	1.33999
NT 3µM	53.0833	52.6268	54.0138								NT 3µM	0.839129	0.962704	0.873362
NT 8µM	45.6702	52.5328	55.7938								NT 8µM	0.945608	0.792099	1.19302
NT 20µM	59.4822	45.3965	40.9245								NT 20µM	1.14973	1.18719	0.935267
SC 3µM	45.8551	58.9221	56.1929								SC 3µM	0.667697	1.02548	0.616235
SC 8µM	52.5506	56.9554	40.7485								SC 8µM	0.55985	0.734977	0.846425
SC 20µM	57.9749	52.3368	59.364								SC 20µM	1.05707	0.986349	0.997085
MM 3µM	52.2585	51.4792	54.736								MM 3µM	0.906678	0.875352	0.898453
MM 8µM	52.3454	52.1388	59.4985								MM 8µM	0.616283	0.684391	0.642751
MM 20µM	58.3578	52.4271	57.4766								MM 20µM	0.737826	0.714371	0.744039
ASO-135 3µM	14.9398	13.6811	15.6055								ASO-135 3µM	4.46105	4.03974	5.62812
ASO-135 8µM	6.61417	6.69657	6.29439								ASO-135 8µM	5.91194	5.98606	7.3519
ASO-135 20µM	4.03263	3.19445	3.84234								ASO-135 20µM	9.96899	9.16215	10.9572
SC 3µM	59.286	44.7049	38.4174								SC 3µM	1.03922	0.703022	0.960281
SC 8µM	53.1978	51.6191	59.1749								SC 8µM	0.762278	0.653202	0.833274
SC 20µM	45.2994	57.5142	52.9505								SC 20µM	0.755077	0.727318	0.706437
MM 3µM	48.2045	53.3994	48.3485								MM 3µM	1.05287	0.95493	0.791086
MM 8µM	47.2406	40.4922	46.1885								MM 8µM	0.655176	1.81667	1.08591
MM 20µM	49.0731	45.0469	43.0406								MM 20µM	1.61291	1.04156	1.56763
ASO-136 3µM	32.1918	27.4125	30.598								ASO-136 3µM	2.20893	2.57329	2.42788
ASO-136 8µM	14.0475	16.2972	13.2887								ASO-136 8µM	4.81767	4.20186	4.29283
ASO-136 20µM	4.19825	6.58579	3.895								ASO-136 20µM	8.31338	8.58345	8.45746

## Sheet: Fig 5a
Fig 5a
	western
	replicate 1	replicate 2	replicate 3
-	1	1	1
NT 1	0.961986	1.06895	0.973104
NT 5	0.942244	1.14719	0.915282
NT 25	0.913669	1.16965	1.09003
SC 1	0.800192	0.9172	0.610363
SC 5	0.822228	0.887861	0.654004
SC 25	0.879424	0.970334	0.70324
MM 1	0.877196	0.964011	0.536963
MM 5	0.924224	1.01993	0.7078
MM 25	1.13426	1.13039	0.637426
ASO-29 1	1.08222	1.35724	1.15616
ASO-29 5	1.20394	1.66082	1.64819
ASO-29 25	1.79268	1.96215	1.77985

[truncated: 30 more sheets: Fig 5b, Fig 5c, Fig 6a, Fig 6b, Fig 6c, Supp Fig 1, Supp Fig 2b, Supp Fig 2c, Supp Fig 3a, Supp Fig 3b, Supp Fig 3c, Supp Fig 3d, Supp Fig 3e, Supp Fig 4a, Supp Fig 4b, Supp Fig 4c,d, Supp Fig 4e, Supp Fig 5, Supp Fig 6a, Supp Fig 6b …]
